# Supplementary material for: 1-(1-Benzo­furan-2-yl)ethanone O-(2,6-di­fluoro­benz­yl)oxime
Source: Acta Crystallogr Sect E Struct Rep Online. 2013 Dec 24;70(Pt 1):o91. doi: 10.1107/S1600536813034090 (PMC3914113; doi:10.1107/S1600536813034090)
Supplement: Supplementary file 1 [file e-70-00o91-sup1.cif]

##############################################################################
#                                                                            #
# This CIF contains the data in a paper accepted for publication in          #
# Acta Crystallographica Section E. It conforms to the requirements of       #
# Notes for Authors for Acta Crystallographica Section E, and has been       #
# peer reviewed under the auspices of the IUCr Commission on Journals.       #
#                                                                            #
# Full details of the Crystallographic Information File format               #
# are given in the paper "The Crystallographic Information File (CIF):       #
# a New Standard Archive File for Crystallography" by S. R. Hall, F. H.      #
# Allen and I. D. Brown [Acta Cryst. (1991), A47, 655-685].                  #
#                                                                            #
# The current version of the core CIF dictionary is obtainable from          #
# ftp://ftp.iucr.org/pub/cif_core.dic.                                       #
#                                                                            #
# Software is freely available for graphical display of the structure(s)     #
# in this CIF. For information consult the CIF software page                 #
# http://www.iucr.org/resources/cif/software.                                #
#                                                                            #
# This file may be used for bona fide research purposes within the           #
# scientific community so long as proper attribution is given to the journal # 
# article from which it was obtained.                                        #
#                                                                            #
##############################################################################
data_I
_database_code_depnum_ccdc_archive 'CCDC 977737'
_audit_creation_method     SHELXL-97
_chemical_name_systematic
;
1-(1-Benzofuran-2-yl)ethanone <i>O</i>-(2,6-difluorobenzyl)oxime
;
_chemical_name_common     ?
_chemical_formula_moiety     'C17 H13 F2 N O2'
_chemical_formula_sum     'C17 H13 F2 N O2'
_chemical_formula_iupac     'C17 H13 F2 N O2'
_chemical_formula_weight     301.28
_chemical_melting_point_gt     346
_chemical_melting_point_lt     348
_symmetry_cell_setting     monoclinic
_symmetry_space_group_name_H-M     'P 21/n'
_symmetry_space_group_name_HALL     '-P 2yn'
loop_
    _symmetry_equiv_pos_as_xyz
    'x, y, z'
    '-x+1/2, y+1/2, -z+1/2'
    '-x, -y, -z'
    'x-1/2, -y-1/2, z-1/2'
_cell_length_a     7.36652(17)
_cell_length_b     17.0314(4)
_cell_length_c     11.2047(2)
_cell_angle_alpha     90.00
_cell_angle_beta     90.020(2)
_cell_angle_gamma     90.00
_cell_volume     1405.76(5)
_cell_formula_units_Z     4
_cell_measurement_reflns_used     10469
_cell_measurement_theta_min     2.17
_cell_measurement_theta_max     29.05
_cell_measurement_temperature     130(2)
_exptl_crystal_description     'indefinite'
_exptl_crystal_colour     colourless
_exptl_crystal_size_max     0.35
_exptl_crystal_size_mid     0.15
_exptl_crystal_size_min     0.12
_exptl_crystal_density_diffrn     1.424
_exptl_crystal_density_meas     ?
_exptl_crystal_density_method     'not measured'
_exptl_crystal_F_000     624
_exptl_absorpt_coefficient_mu     0.111
_exptl_absorpt_correction_type     multi-scan
_exptl_absorpt_process_details     '(CrysAlis PRO; Agilent, 2011)'
_exptl_absorpt_correction_T_min     0.99207
_exptl_absorpt_correction_T_max     1.00000
_exptl_special_details
;
;
_diffrn_ambient_temperature     130(2)
_diffrn_radiation_type     MoK\a
_diffrn_radiation_wavelength     0.71073
_diffrn_radiation_source     'Enhance (Mo) X-ray Source'
_diffrn_radiation_monochromator     graphite
_diffrn_measurement_device_type     'Agilent Xcalibur Atlas'
_diffrn_measurement_method     '\w scans'
_diffrn_detector_area_resol_mean     10.3088
_diffrn_reflns_number     24335
_diffrn_reflns_av_R_equivalents     0.0327
_diffrn_reflns_av_sigmaI/netI     0.0235
_diffrn_reflns_theta_min     2.18
_diffrn_reflns_theta_max     29.11
_diffrn_reflns_theta_full     25.00
_diffrn_measured_fraction_theta_max     0.938
_diffrn_measured_fraction_theta_full     1.000
_diffrn_reflns_limit_h_min     -9
_diffrn_reflns_limit_h_max     10
_diffrn_reflns_limit_k_min     -23
_diffrn_reflns_limit_k_max     22
_diffrn_reflns_limit_l_min     -14
_diffrn_reflns_limit_l_max     15
_diffrn_standards_number     0
_diffrn_standards_interval_count     .
_diffrn_standards_interval_time     .
_diffrn_standards_decay_%     2
_refine_special_details
;
Refinement of <i>F</i>^2^ against ALL reflections. The weighted <i>R</i>-factor
<i>wR</i> and goodness of fit <i>S</i> are based on <i>F</i>^2^, conventional
<i>R</i>-factors <i>R</i> are based on <i>F</i>, with <i>F</i> set to zero for
negative <i>F</i>^2^. The threshold expression of <i>F</i>^2^ >
2\s(<i>F</i>^2^) is used only for calculating <i>R</i>-factors(gt) <i>etc</i>.
and is not relevant to the choice of reflections for refinement.
<i>R</i>-factors based on <i>F</i>^2^ are statistically about twice as large
as those based on <i>F</i>, and <i>R</i>- factors based on ALL data will be
even larger.
;
_reflns_number_total     3548
_reflns_number_gt     2887
_reflns_threshold_expression     I>2\s(I)
_refine_ls_structure_factor_coef     Fsqd
_refine_ls_matrix_type     full
_refine_ls_R_factor_all     0.0533
_refine_ls_R_factor_gt     0.0408
_refine_ls_wR_factor_gt     0.0932
_refine_ls_wR_factor_ref     0.0992
_refine_ls_goodness_of_fit_ref     1.032
_refine_ls_restrained_S_all     1.032
_refine_ls_number_reflns     3548
_refine_ls_number_parameters     200
_refine_ls_number_restraints     0
_refine_ls_hydrogen_treatment     constr
_refine_ls_weighting_scheme     calc
_refine_ls_weighting_details
         'calc w=1/[\s^2^(Fo^2^)+(0.0434P)^2^+0.5216P] where P=(Fo^2^+2Fc^2^)/3'
_atom_sites_solution_hydrogens     geom
_atom_sites_solution_primary     direct
_atom_sites_solution_secondary     difmap
_refine_ls_shift/su_max     0.000
_refine_ls_shift/su_mean     0.000
_refine_diff_density_max     0.256
_refine_diff_density_min     -0.238
_refine_ls_extinction_method     none
_refine_ls_extinction_coef     ?
loop_
    _atom_type_symbol
    _atom_type_description
    _atom_type_scat_dispersion_real
    _atom_type_scat_dispersion_imag
    _atom_type_scat_source
    'C' 'C' 0.0033 0.0016
                         'International Tables Vol C Tables 4.2.6.8 and 6.1.1.4'
    'H' 'H' 0.0000 0.0000
                         'International Tables Vol C Tables 4.2.6.8 and 6.1.1.4'
    'F' 'F' 0.0171 0.0103
                         'International Tables Vol C Tables 4.2.6.8 and 6.1.1.4'
    'N' 'N' 0.0061 0.0033
                         'International Tables Vol C Tables 4.2.6.8 and 6.1.1.4'
    'O' 'O' 0.0106 0.0060
                         'International Tables Vol C Tables 4.2.6.8 and 6.1.1.4'
_computing_data_collection     'CrysAlis PRO (Agilent, 2011)'
_computing_cell_refinement     'CrysAlis PRO (Agilent, 2011)'
_computing_data_reduction     'CrysAlis PRO (Agilent, 2011)'
_computing_structure_solution     'SHELXS97 (Sheldrick, 2008)'
_computing_structure_refinement     'SHELXL97 (Sheldrick, 2008)'
_computing_molecular_graphics     'ORTEP-3 for Windows (Farrugia, 2012)'
_computing_publication_material
                                'WinGX (Farrugia, 2012) and PLATON (Spek, 2009)'
loop_
    _atom_site_type_symbol
    _atom_site_label
    _atom_site_fract_x
    _atom_site_fract_y
    _atom_site_fract_z
    _atom_site_U_iso_or_equiv
    _atom_site_adp_type
    _atom_site_calc_flag
    _atom_site_refinement_flags
    _atom_site_occupancy
    _atom_site_symmetry_multiplicity
    _atom_site_disorder_assembly
    _atom_site_disorder_group
    O O1 0.16108(11) 0.14365(5) 0.55614(7) 0.0225(2) Uani d . 1 1 . .
    C C2 0.01949(16) 0.13157(7) 0.47691(11) 0.0202(2) Uani d . 1 1 . .
    C C3 0.05125(18) 0.16689(7) 0.37076(11) 0.0246(3) Uani d . 1 1 . .
    H H3 -0.0245 0.1667 0.3044 0.030 Uiso calc R 1 1 . .
    C C4 0.22538(17) 0.20490(7) 0.38062(11) 0.0228(3) Uani d . 1 1 . .
    C C5 0.3345(2) 0.25081(8) 0.30607(12) 0.0292(3) Uani d . 1 1 . .
    H H5 0.2964 0.2639 0.2295 0.035 Uiso calc R 1 1 . .
    C C6 0.50053(19) 0.27631(8) 0.34892(13) 0.0302(3) Uani d . 1 1 . .
    H H6 0.5750 0.3065 0.3001 0.036 Uiso calc R 1 1 . .
    C C7 0.55844(18) 0.25753(8) 0.46421(13) 0.0294(3) Uani d . 1 1 . .
    H H7 0.6711 0.2753 0.4902 0.035 Uiso calc R 1 1 . .
    C C8 0.45207(18) 0.21312(8) 0.54084(13) 0.0268(3) Uani d . 1 1 . .
    H H8 0.4893 0.2009 0.6179 0.032 Uiso calc R 1 1 . .
    C C9 0.28652(16) 0.18797(7) 0.49543(11) 0.0208(3) Uani d . 1 1 . .
    C C10 -0.13574(16) 0.08676(7) 0.52060(11) 0.0199(2) Uani d . 1 1 . .
    C C11 -0.27542(17) 0.05873(8) 0.43335(11) 0.0246(3) Uani d . 1 1 . .
    H H11A -0.2468 0.0062 0.4088 0.037 Uiso calc R 1 1 . .
    H H11B -0.2761 0.0926 0.3649 0.037 Uiso calc R 1 1 . .
    H H11C -0.3929 0.0594 0.4704 0.037 Uiso calc R 1 1 . .
    N N12 -0.13799(14) 0.07490(6) 0.63388(9) 0.0226(2) Uani d . 1 1 . .
    O O13 -0.29434(11) 0.03251(5) 0.66817(8) 0.0240(2) Uani d . 1 1 . .
    C C14 -0.28904(17) 0.02743(9) 0.79613(11) 0.0275(3) Uani d . 1 1 . .
    H H14A -0.2683 0.0789 0.8305 0.033 Uiso calc R 1 1 . .
    H H14B -0.1917 -0.0072 0.8213 0.033 Uiso calc R 1 1 . .
    C C15 -0.46849(16) -0.00434(7) 0.83627(10) 0.0200(2) Uani d . 1 1 . .
    C C16 -0.62337(17) 0.04170(7) 0.83715(11) 0.0222(3) Uani d . 1 1 . .
    C C17 -0.79223(18) 0.01540(9) 0.87023(12) 0.0287(3) Uani d . 1 1 . .
    H H17 -0.8924 0.0486 0.8687 0.034 Uiso calc R 1 1 . .
    C C18 -0.80877(19) -0.06188(9) 0.90588(12) 0.0316(3) Uani d . 1 1 . .
    H H18 -0.9222 -0.0813 0.9272 0.038 Uiso calc R 1 1 . .
    C C19 -0.6595(2) -0.11065(8) 0.91027(12) 0.0332(3) Uani d . 1 1 . .
    H H19 -0.6704 -0.1624 0.9358 0.040 Uiso calc R 1 1 . .
    C C20 -0.49296(19) -0.08056(7) 0.87563(11) 0.0252(3) Uani d . 1 1 . .
    F F21 -0.60530(12) 0.11776(5) 0.80385(8) 0.0363(2) Uani d . 1 1 . .
    F F22 -0.34453(13) -0.12699(5) 0.88276(8) 0.0428(2) Uani d . 1 1 . .
loop_
    _atom_site_aniso_label
    _atom_site_aniso_U_11
    _atom_site_aniso_U_22
    _atom_site_aniso_U_33
    _atom_site_aniso_U_12
    _atom_site_aniso_U_13
    _atom_site_aniso_U_23
    O1 0.0189(4) 0.0270(5) 0.0216(4) -0.0037(3) 0.0001(3) 0.0006(3)
    C2 0.0188(6) 0.0209(6) 0.0209(6) 0.0000(4) -0.0008(5) -0.0047(4)
    C3 0.0256(6) 0.0270(6) 0.0211(6) -0.0050(5) -0.0012(5) -0.0009(5)
    C4 0.0255(6) 0.0196(6) 0.0234(6) -0.0031(5) 0.0016(5) -0.0029(4)
    C5 0.0362(8) 0.0257(6) 0.0257(7) -0.0078(6) 0.0016(6) 0.0011(5)
    C6 0.0326(7) 0.0229(6) 0.0350(7) -0.0088(5) 0.0080(6) -0.0012(5)
    C7 0.0219(6) 0.0255(6) 0.0407(8) -0.0061(5) 0.0002(6) -0.0051(5)
    C8 0.0231(6) 0.0277(7) 0.0295(7) -0.0016(5) -0.0023(5) -0.0006(5)
    C9 0.0207(6) 0.0174(5) 0.0244(6) -0.0004(4) 0.0041(5) -0.0018(4)
    C10 0.0188(6) 0.0203(6) 0.0206(6) 0.0013(4) 0.0020(5) -0.0028(4)
    C11 0.0253(6) 0.0271(6) 0.0213(6) -0.0052(5) -0.0005(5) -0.0023(5)
    N12 0.0160(5) 0.0292(6) 0.0225(5) -0.0043(4) 0.0033(4) -0.0012(4)
    O13 0.0174(4) 0.0369(5) 0.0178(4) -0.0076(4) 0.0023(3) 0.0005(4)
    C14 0.0184(6) 0.0468(8) 0.0173(6) -0.0052(5) -0.0012(5) 0.0029(5)
    C15 0.0181(6) 0.0286(6) 0.0134(5) -0.0020(5) -0.0008(4) 0.0004(4)
    C16 0.0231(6) 0.0243(6) 0.0194(6) -0.0022(5) -0.0023(5) 0.0030(4)
    C17 0.0185(6) 0.0426(8) 0.0249(7) -0.0001(5) 0.0006(5) -0.0031(6)
    C18 0.0271(7) 0.0467(8) 0.0209(6) -0.0161(6) 0.0027(5) -0.0005(6)
    C19 0.0520(9) 0.0264(7) 0.0212(6) -0.0149(6) -0.0030(6) 0.0039(5)
    C20 0.0317(7) 0.0261(6) 0.0179(6) 0.0044(5) -0.0037(5) -0.0015(5)
    F21 0.0375(5) 0.0264(4) 0.0449(5) 0.0016(3) -0.0033(4) 0.0099(3)
    F22 0.0504(6) 0.0360(5) 0.0421(5) 0.0204(4) -0.0081(4) -0.0012(4)
_geom_special_details
;
All s.u.'s (except the s.u. in the dihedral angle between two l.s. planes) are
estimated using the full covariance matrix. The cell s.u.'s are taken into
account individually in the estimation of s.u.'s in distances, angles and
torsion angles; correlations between s.u.'s in cell parameters are only used
when they are defined by crystal symmetry. An approximate (isotropic)
treatment of cell s.u.'s is used for estimating s.u.'s involving l.s. planes.
;
loop_
    _geom_bond_atom_site_label_1
    _geom_bond_atom_site_label_2
    _geom_bond_site_symmetry_2
    _geom_bond_distance
    _geom_bond_publ_flag
    O1 C9 . 1.3736(14) ?
    O1 C2 . 1.3848(15) ?
    C2 C3 . 1.3534(17) ?
    C2 C10 . 1.4594(17) ?
    C3 C4 . 1.4410(18) ?
    C3 H3 . 0.9300 ?
    C4 C9 . 1.3929(18) ?
    C4 C5 . 1.3986(18) ?
    C5 C6 . 1.384(2) ?
    C5 H5 . 0.9300 ?
    C6 C7 . 1.397(2) ?
    C6 H6 . 0.9300 ?
    C7 C8 . 1.3870(19) ?
    C7 H7 . 0.9300 ?
    C8 C9 . 1.3890(18) ?
    C8 H8 . 0.9300 ?
    C10 N12 . 1.2853(16) ?
    C10 C11 . 1.4972(17) ?
    C11 H11A . 0.9600 ?
    C11 H11B . 0.9600 ?
    C11 H11C . 0.9600 ?
    N12 O13 . 1.4127(13) ?
    O13 C14 . 1.4369(15) ?
    C14 C15 . 1.4977(17) ?
    C14 H14A . 0.9700 ?
    C14 H14B . 0.9700 ?
    C15 C20 . 1.3828(18) ?
    C15 C16 . 1.3844(17) ?
    C16 F21 . 1.3547(14) ?
    C16 C17 . 1.3732(18) ?
    C17 C18 . 1.381(2) ?
    C17 H17 . 0.9300 ?
    C18 C19 . 1.379(2) ?
    C18 H18 . 0.9300 ?
    C19 C20 . 1.385(2) ?
    C19 H19 . 0.9300 ?
    C20 F22 . 1.3517(15) ?
loop_
    _geom_angle_atom_site_label_1
    _geom_angle_atom_site_label_2
    _geom_angle_atom_site_label_3
    _geom_angle_site_symmetry_1
    _geom_angle_site_symmetry_3
    _geom_angle
    _geom_angle_publ_flag
    C9 O1 C2 . . 105.72(9) ?
    C3 C2 O1 . . 111.52(11) ?
    C3 C2 C10 . . 131.52(11) ?
    O1 C2 C10 . . 116.92(10) ?
    C2 C3 C4 . . 106.64(11) ?
    C2 C3 H3 . . 126.7 ?
    C4 C3 H3 . . 126.7 ?
    C9 C4 C5 . . 118.79(12) ?
    C9 C4 C3 . . 105.39(11) ?
    C5 C4 C3 . . 135.82(13) ?
    C6 C5 C4 . . 118.45(13) ?
    C6 C5 H5 . . 120.8 ?
    C4 C5 H5 . . 120.8 ?
    C5 C6 C7 . . 121.23(12) ?
    C5 C6 H6 . . 119.4 ?
    C7 C6 H6 . . 119.4 ?
    C8 C7 C6 . . 121.65(12) ?
    C8 C7 H7 . . 119.2 ?
    C6 C7 H7 . . 119.2 ?
    C7 C8 C9 . . 115.95(13) ?
    C7 C8 H8 . . 122.0 ?
    C9 C8 H8 . . 122.0 ?
    O1 C9 C8 . . 125.36(12) ?
    O1 C9 C4 . . 110.72(10) ?
    C8 C9 C4 . . 123.92(12) ?
    N12 C10 C2 . . 115.07(11) ?
    N12 C10 C11 . . 125.85(11) ?
    C2 C10 C11 . . 119.08(11) ?
    C10 C11 H11A . . 109.5 ?
    C10 C11 H11B . . 109.5 ?
    H11A C11 H11B . . 109.5 ?
    C10 C11 H11C . . 109.5 ?
    H11A C11 H11C . . 109.5 ?
    H11B C11 H11C . . 109.5 ?
    C10 N12 O13 . . 111.08(10) ?
    N12 O13 C14 . . 106.28(9) ?
    O13 C14 C15 . . 107.32(10) ?
    O13 C14 H14A . . 110.3 ?
    C15 C14 H14A . . 110.3 ?
    O13 C14 H14B . . 110.3 ?
    C15 C14 H14B . . 110.3 ?
    H14A C14 H14B . . 108.5 ?
    C20 C15 C16 . . 114.96(11) ?
    C20 C15 C14 . . 123.38(12) ?
    C16 C15 C14 . . 121.67(11) ?
    F21 C16 C17 . . 118.38(12) ?
    F21 C16 C15 . . 117.30(11) ?
    C17 C16 C15 . . 124.32(12) ?
    C16 C17 C18 . . 117.97(13) ?
    C16 C17 H17 . . 121.0 ?
    C18 C17 H17 . . 121.0 ?
    C19 C18 C17 . . 120.94(12) ?
    C19 C18 H18 . . 119.5 ?
    C17 C18 H18 . . 119.5 ?
    C18 C19 C20 . . 118.26(12) ?
    C18 C19 H19 . . 120.9 ?
    C20 C19 H19 . . 120.9 ?
    F22 C20 C15 . . 117.55(12) ?
    F22 C20 C19 . . 118.92(12) ?
    C15 C20 C19 . . 123.51(12) ?
loop_
    _geom_torsion_atom_site_label_1
    _geom_torsion_atom_site_label_2
    _geom_torsion_atom_site_label_3
    _geom_torsion_atom_site_label_4
    _geom_torsion_site_symmetry_1
    _geom_torsion_site_symmetry_2
    _geom_torsion_site_symmetry_3
    _geom_torsion_site_symmetry_4
    _geom_torsion
    _geom_torsion_publ_flag
    C9 O1 C2 C3 . . . . -0.51(13) ?
    C9 O1 C2 C10 . . . . -178.77(10) ?
    O1 C2 C3 C4 . . . . -0.06(14) ?
    C10 C2 C3 C4 . . . . 177.86(12) ?
    C2 C3 C4 C9 . . . . 0.60(14) ?
    C2 C3 C4 C5 . . . . -179.29(15) ?
    C9 C4 C5 C6 . . . . 1.18(19) ?
    C3 C4 C5 C6 . . . . -178.95(14) ?
    C4 C5 C6 C7 . . . . -0.5(2) ?
    C5 C6 C7 C8 . . . . -0.4(2) ?
    C6 C7 C8 C9 . . . . 0.70(19) ?
    C2 O1 C9 C8 . . . . -179.21(12) ?
    C2 O1 C9 C4 . . . . 0.91(13) ?
    C7 C8 C9 O1 . . . . -179.90(11) ?
    C7 C8 C9 C4 . . . . -0.03(19) ?
    C5 C4 C9 O1 . . . . 178.96(11) ?
    C3 C4 C9 O1 . . . . -0.95(13) ?
    C5 C4 C9 C8 . . . . -0.92(19) ?
    C3 C4 C9 C8 . . . . 179.17(12) ?
    C3 C2 C10 N12 . . . . -166.39(13) ?
    O1 C2 C10 N12 . . . . 11.44(16) ?
    C3 C2 C10 C11 . . . . 13.8(2) ?
    O1 C2 C10 C11 . . . . -168.36(10) ?
    C2 C10 N12 O13 . . . . 178.89(9) ?
    C11 C10 N12 O13 . . . . -1.33(17) ?
    C10 N12 O13 C14 . . . . -176.13(10) ?
    N12 O13 C14 C15 . . . . 170.08(10) ?
    O13 C14 C15 C20 . . . . 105.09(13) ?
    O13 C14 C15 C16 . . . . -75.36(15) ?
    C20 C15 C16 F21 . . . . 177.47(11) ?
    C14 C15 C16 F21 . . . . -2.12(17) ?
    C20 C15 C16 C17 . . . . -2.02(18) ?
    C14 C15 C16 C17 . . . . 178.39(12) ?
    F21 C16 C17 C18 . . . . -178.97(11) ?
    C15 C16 C17 C18 . . . . 0.5(2) ?
    C16 C17 C18 C19 . . . . 1.2(2) ?
    C17 C18 C19 C20 . . . . -1.3(2) ?
    C16 C15 C20 F22 . . . . -176.55(11) ?
    C14 C15 C20 F22 . . . . 3.03(18) ?
    C16 C15 C20 C19 . . . . 1.93(18) ?
    C14 C15 C20 C19 . . . . -178.49(12) ?
    C18 C19 C20 F22 . . . . 178.09(12) ?
    C18 C19 C20 C15 . . . . -0.4(2) ?
loop_
    _geom_hbond_atom_site_label_D
    _geom_hbond_atom_site_label_H
    _geom_hbond_atom_site_label_A
    _geom_hbond_site_symmetry_A
    _geom_hbond_distance_DH
    _geom_hbond_distance_HA
    _geom_hbond_distance_DA
    _geom_hbond_angle_DHA
    _geom_hbond_publ_flag
    C7 H7 F22 2_556 0.93 2.54 3.3537(16) 147 y
_iucr_refine_instructions_details
;
TITL TK2102 in P21/n #14
CELL 0.71073 7.366522 17.031435 11.204658 90 90.0202 90
ZERR 4 0.000167 0.000361 0.000241 0 0.002 0
LATT 1
SYMM 0.5-X,0.5+Y,0.5-Z
SFAC C H F N O
UNIT 68 52 8 4 8
ACTA  50
L.S. 6
PLAN  20
BOND $H
CONF
FMAP 2
MPLA C15 C16 C17 C18 C19 C20
MPLA O1 C2 C3 C4 C5 C6 C7 C8 C9
MPLA 4 C10 C11 N12 O13 C14
MPLA C15 C16 C17 C18 C19 C20
WGHT      0.0434      0.5216
FVAR       5.03581
O1    5    0.161083    0.143649    0.556137    11.00000    0.01893    0.02701 =
         0.02155    0.00061    0.00014   -0.00373
C2    1    0.019490    0.131565    0.476914    11.00000    0.01883    0.02088 =
         0.02089   -0.00475   -0.00084    0.00000
C3    1    0.051250    0.166892    0.370755    11.00000    0.02562    0.02702 =
         0.02112   -0.00088   -0.00119   -0.00498
AFIX  43
H3    2   -0.024550    0.166679    0.304363    11.00000   -1.20000
AFIX   0
C4    1    0.225375    0.204897    0.380624    11.00000    0.02554    0.01955 =
         0.02341   -0.00290    0.00162   -0.00313
C5    1    0.334503    0.250810    0.306066    11.00000    0.03624    0.02572 =
         0.02571    0.00108    0.00163   -0.00784
AFIX  43
H5    2    0.296369    0.263897    0.229474    11.00000   -1.20000
AFIX   0
C6    1    0.500536    0.276307    0.348924    11.00000    0.03264    0.02293 =
         0.03496   -0.00120    0.00798   -0.00879
AFIX  43
H6    2    0.574979    0.306502    0.300083    11.00000   -1.20000
AFIX   0
C7    1    0.558437    0.257535    0.464207    11.00000    0.02186    0.02555 =
         0.04073   -0.00514    0.00017   -0.00607
AFIX  43
H7    2    0.671115    0.275266    0.490211    11.00000   -1.20000
AFIX   0
C8    1    0.452072    0.213117    0.540837    11.00000    0.02311    0.02767 =
         0.02955   -0.00060   -0.00225   -0.00160
AFIX  43
H8    2    0.489344    0.200916    0.617948    11.00000   -1.20000
AFIX   0
C9    1    0.286516    0.187965    0.495426    11.00000    0.02072    0.01737 =
         0.02436   -0.00184    0.00411   -0.00035
C10   1   -0.135745    0.086761    0.520603    11.00000    0.01876    0.02034 =
         0.02061   -0.00284    0.00196    0.00128
C11   1   -0.275420    0.058730    0.433348    11.00000    0.02530    0.02711 =
         0.02131   -0.00233   -0.00051   -0.00523
AFIX 137
H11A  2   -0.246770    0.006169    0.408798    11.00000   -1.50000
H11B  2   -0.276145    0.092643    0.364914    11.00000   -1.50000
H11C  2   -0.392903    0.059404    0.470387    11.00000   -1.50000
AFIX   0
N12   4   -0.137992    0.074898    0.633880    11.00000    0.01596    0.02924 =
         0.02247   -0.00117    0.00327   -0.00433
O13   5   -0.294337    0.032510    0.668172    11.00000    0.01744    0.03688 =
         0.01782    0.00049    0.00227   -0.00765
C14   1   -0.289040    0.027431    0.796130    11.00000    0.01844    0.04678 =
         0.01734    0.00288   -0.00120   -0.00522
AFIX  23
H14A  2   -0.268334    0.078928    0.830517    11.00000   -1.20000
H14B  2   -0.191656   -0.007159    0.821268    11.00000   -1.20000
AFIX   0
C15   1   -0.468492   -0.004343    0.836269    11.00000    0.01806    0.02859 =
         0.01338    0.00037   -0.00084   -0.00203
C16   1   -0.623370    0.041696    0.837147    11.00000    0.02305    0.02429 =
         0.01939    0.00301   -0.00228   -0.00222
C17   1   -0.792229    0.015398    0.870235    11.00000    0.01850    0.04259 =
         0.02491   -0.00312    0.00065   -0.00011
AFIX  43
H17   2   -0.892392    0.048621    0.868683    11.00000   -1.20000
AFIX   0
C18   1   -0.808769   -0.061883    0.905883    11.00000    0.02714    0.04668 =
         0.02088   -0.00050    0.00273   -0.01612
AFIX  43
H18   2   -0.922186   -0.081308    0.927239    11.00000   -1.20000
AFIX   0
C19   1   -0.659548   -0.110652    0.910266    11.00000    0.05203    0.02645 =
         0.02123    0.00387   -0.00295   -0.01492
AFIX  43
H19   2   -0.670424   -0.162395    0.935799    11.00000   -1.20000
AFIX   0
C20   1   -0.492953   -0.080560    0.875634    11.00000    0.03168    0.02609 =
         0.01786   -0.00155   -0.00368    0.00435
F21   3   -0.605300    0.117761    0.803848    11.00000    0.03750    0.02645 =
         0.04487    0.00994   -0.00328    0.00162
F22   3   -0.344533   -0.126988    0.882760    11.00000    0.05044    0.03599 =
         0.04207   -0.00122   -0.00806    0.02038
HKLF 4
REM  TK2102 in P21/n #14
REM R1 =  0.0408 for   2887 Fo > 4sig(Fo)  and  0.0533 for all   3548 data
REM    200 parameters refined using      0 restraints
END
REM Highest difference peak  0.256,  deepest hole -0.238,  1-sigma level  0.044
Q1    1  -0.3832  0.0094  0.8207  11.00000  0.05    0.26
Q2    1  -0.7732 -0.0245  0.8871  11.00000  0.05    0.24
Q3    1  -0.4828 -0.0392  0.8644  11.00000  0.05    0.23
Q4    1   0.3777  0.1956  0.5161  11.00000  0.05    0.23
Q5    1  -0.2060  0.0367  0.3554  11.00000  0.05    0.23
Q6    1  -0.7069  0.0235  0.8369  11.00000  0.05    0.22
Q7    1  -0.2035  0.0747  0.4776  11.00000  0.05    0.21
Q8    1  -0.5391  0.0168  0.8350  11.00000  0.05    0.21
Q9    1   0.1244  0.1983  0.3742  11.00000  0.05    0.21
Q10   1   0.4388  0.2438  0.3293  11.00000  0.05    0.21
Q11   1  -0.3340  0.0131  0.4601  11.00000  0.05    0.20
Q12   1   0.2535  0.2089  0.4446  11.00000  0.05    0.20
Q13   1  -0.0609  0.1099  0.4934  11.00000  0.05    0.18
Q14   1   0.2813  0.1827  0.4224  11.00000  0.05    0.18
Q15   1   0.5184  0.2200  0.4830  11.00000  0.05    0.17
Q16   1   0.0030  0.1635  0.4352  11.00000  0.05    0.17
Q17   1   0.4976  0.2771  0.4177  11.00000  0.05    0.16
Q18   1  -0.5804 -0.0862  0.9109  11.00000  0.05    0.16
Q19   1  -0.1881  0.0423  0.8325  11.00000  0.05    0.15
Q20   1  -0.1182  0.0595  0.5592  11.00000  0.05    0.15
;
data_publication_text
_journal_date_recd_electronic     2013-11-22
_journal_date_accepted     2013-12-17
_journal_name_full     'Acta Crystallographica, Section E'
_journal_year     2014
_journal_volume     70
_journal_issue      1
_journal_page_first     o91
_journal_page_last     o91
_journal_paper_category     QO
_journal_paper_doi     10.1107/S1600536813034090
_journal_coeditor_code     ZS2281
_publ_contact_author_name     'Andrzej K. Gzella'
_publ_contact_author_address
;
Department of Organic Chemistry
Poznan University of Medical Sciences
ul. Grunwaldzka 6, Pozna\'n, Poland
;
_publ_contact_author_email     akgzella@ump.edu.pl
_publ_contact_author_fax      48618546680
_publ_contact_author_phone      48618546679
_publ_section_title
;
1-(1-Benzofuran-2-yl)ethanone <i>O</i>-(2,6-difluorobenzyl)oxime
;
loop_
    _publ_author_name
    _publ_author_address
    'Kosmalski, Tomasz'
;
Department of Organic Chemistry
Ludwik Rydygier Collegium Medicum in Bydgoszcz
Nicolaus Copernicus University in Torun
ul. A. Jurasza 2
85-089 Bydgoszcz
Poland
;
    'Gzella, Andrzej K.'
;
Department of Organic Chemistry
Poznan University of Medical Sciences
ul. Grunwaldzka 6
60-780 Pozna\'n
Poland,
;
