# Supplementary material for: 1-(1-Benzo­furan-2-yl)ethanone O-(2,6-di­fluoro­benz­yl)oxime
Source: Acta Crystallogr Sect E Struct Rep Online. 2013 Dec 24;70(Pt 1):o91. doi: 10.1107/S1600536813034090 (PMC3914113; doi:10.1107/S1600536813034090)
Supplement: Supplementary file 2 [file e-70-00o91-Isup2.hkl]

#
# h,k,l, Fc-squared, Fo-squared, sigma(Fo-squared) and status flag
#
data_I
_shelx_title ' TK2102 in P21/n, Kosmalski & Gzella'
_shelx_refln_list_code          4
_shelx_F_calc_maximum      145.03
_exptl_crystal_F_000       624.00
_reflns_d_resolution_high  0.7304
 
loop_
 _symmetry_equiv_pos_as_xyz
 'x, y, z'
 '-x+1/2, y+1/2, -z+1/2'
 '-x, -y, -z'
 'x-1/2, -y-1/2, z-1/2'
 
_cell_length_a     7.3665
_cell_length_b    17.0314
_cell_length_c    11.2047
_cell_angle_alpha  90.000
_cell_angle_beta   90.020
_cell_angle_gamma  90.000
 
_shelx_F_squared_multiplier     1.000
 
loop_
 _refln_index_h
 _refln_index_k
 _refln_index_l
 _refln_F_squared_calc
 _refln_F_squared_meas
 _refln_F_squared_sigma
 _refln_observed_status
   2   0   0     2253.36     2141.78     28.37 o
   4   0   0       14.21       22.10      1.92 o
   6   0   0      877.65      868.57     13.07 o
   8   0   0        0.00        1.19      2.49 o
   1   1   0     1228.70     1172.65      6.93 o
   2   1   0      826.91      764.54      5.95 o
   3   1   0       47.71       41.55      1.37 o
   4   1   0       45.29       50.76      1.74 o
   5   1   0       76.06       74.91      2.29 o
   6   1   0      397.40      395.39      5.87 o
   7   1   0      141.96      134.34      4.39 o
   8   1   0        0.02        1.07      1.66 o
   9   1   0      131.93      155.92      8.79 o
  10   1   0        4.10       -1.92      5.96 o
   0   2   0     2538.28     2332.10     16.63 o
   1   2   0      383.19      398.98      4.21 o
   2   2   0     4543.36     4207.78     21.73 o
   3   2   0     2071.76     1921.98     18.88 o
   4   2   0       33.77       34.99      1.48 o
   5   2   0       64.20       66.61      2.08 o
   6   2   0       11.98       14.38      1.53 o
   7   2   0       41.61       36.09      2.49 o
   8   2   0       40.22       36.92      3.12 o
   9   2   0       12.76       23.19      4.20 o
  10   2   0      118.69      124.86     15.39 o
   1   3   0     1899.82     1826.67     10.36 o
   2   3   0     1809.27     1738.85      9.40 o
   3   3   0      852.01      897.31      6.96 o
   4   3   0      584.72      572.33      5.81 o
   5   3   0      512.55      508.59      7.10 o
   6   3   0      906.40      895.72     15.83 o
   7   3   0        0.15        0.50      1.77 o
   8   3   0       13.11       14.38      2.78 o
   9   3   0        2.69        3.86      2.58 o
   0   4   0        0.03       -0.16      1.02 o
   1   4   0    17206.53    15924.25    113.35 o
   2   4   0      265.49      272.61      2.88 o
   3   4   0      526.18      533.34      6.03 o
   4   4   0     3046.22     3217.34     21.02 o
   5   4   0       68.60       70.16      2.11 o
   6   4   0      204.40      194.52      4.57 o
   7   4   0      113.03      104.70      3.63 o
   8   4   0      166.42      175.51      7.02 o
   9   4   0        0.60        0.90      2.48 o
   1   5   0       70.83       50.88      1.54 o
   2   5   0      453.41      544.10      4.51 o
   3   5   0       12.69       12.63      0.86 o
   4   5   0       42.56       44.97      1.51 o
   5   5   0        7.55        9.25      1.05 o
   6   5   0      336.24      295.22      5.49 o
   7   5   0        0.07       -0.48      1.05 o
   8   5   0      759.56      799.26     15.55 o
   9   5   0        4.51        2.92      3.59 o
   0   6   0     1072.52      988.17      9.92 o
   1   6   0     2120.65     1994.97     11.37 o
   2   6   0      116.58      112.41      1.78 o
   3   6   0        6.73       11.63      0.73 o
   4   6   0      563.45      560.93      5.23 o
   5   6   0      350.31      343.67      5.37 o
   6   6   0       72.81       70.35      3.42 o
   7   6   0       27.15       18.01      2.79 o
   8   6   0       88.87       86.96      5.26 o
   9   6   0       20.28       17.61      3.40 o
   1   7   0      161.89      184.26      2.11 o
   2   7   0     1571.71     1442.96     10.90 o
   3   7   0      657.76      688.12      5.79 o
   4   7   0      541.10      503.01      5.20 o
   5   7   0      158.02      166.39      3.83 o
   6   7   0       24.61       14.08      1.90 o
   7   7   0       57.34       57.64      4.11 o
   8   7   0       70.68       77.29      5.04 o
   9   7   0       15.42       19.89      4.01 o
   0   8   0     1108.27     1141.50     13.03 o
   1   8   0       46.93       49.68      0.99 o
   2   8   0      436.58      451.46      4.07 o
   3   8   0      618.05      683.38      5.87 o
   4   8   0      315.59      328.44      4.25 o
   5   8   0      755.95      722.40     10.78 o
   6   8   0      156.27      144.93      3.97 o
   7   8   0        0.06        1.38      2.95 o
   8   8   0       19.18       28.22      3.34 o
   9   8   0      117.23      112.16     13.94 o
   1   9   0      787.25      837.34      8.05 o
   2   9   0      588.14      565.79      5.84 o
   3   9   0       92.48      108.11      2.15 o
   4   9   0      128.64      123.74      2.73 o
   5   9   0      266.22      262.36      5.51 o
   6   9   0      449.47      424.05     16.64 o
   7   9   0       31.20       32.74      3.35 o
   8   9   0        0.35       -2.55      3.26 o
   9   9   0      217.78      250.40     20.81 o
   0  10   0       50.88       33.11      2.65 o
   1  10   0     1317.45     1332.30     11.59 o
   2  10   0       39.42       33.44      1.18 o
   3  10   0      920.82      916.83      7.15 o
   4  10   0      260.17      226.41      3.96 o
   5  10   0      227.41      211.02      4.96 o
   6  10   0       40.36       47.35      3.79 o
   7  10   0        0.41       -0.12      2.11 o
   8  10   0       32.63       25.41      3.39 o
   1  11   0       22.87       39.74      1.86 o
   2  11   0       13.03       14.62      0.87 o
   3  11   0      972.18      944.94      8.69 o
   4  11   0     1169.35     1207.30     10.36 o
   5  11   0      522.45      512.44      8.00 o
   6  11   0       11.04        3.95      1.97 o
   7  11   0       14.33       10.68      2.60 o
   8  11   0       24.15       21.56      3.28 o
   0  12   0      373.71      349.24      7.35 o
   1  12   0       25.16       27.82      1.70 o
   2  12   0      273.17      300.13      4.74 o
   3  12   0      117.68      124.16      3.35 o
   4  12   0        8.64        7.30      0.97 o
   5  12   0       37.40       38.40      2.17 o
   6  12   0        8.26        5.76      3.45 o
   7  12   0       59.43       51.22      4.33 o
   8  12   0        4.21        5.37      3.40 o
   1  13   0     1034.66     1033.27     11.96 o
   2  13   0       83.60       87.73      2.00 o
   3  13   0     1845.61     1810.10     13.16 o
   4  13   0       68.48       66.02      2.09 o
   5  13   0        0.15        0.43      1.64 o
   6  13   0       51.85       37.67      3.49 o
   7  13   0        0.03        3.29      2.60 o
   8  13   0        9.06        6.90      3.83 o
   0  14   0       42.01       28.72      2.71 o
   1  14   0      369.98      368.39      6.74 o
   2  14   0      217.55      214.27      4.63 o
   3  14   0        3.41        4.50      0.87 o
   4  14   0      124.55      120.30      2.73 o
   5  14   0      118.63      119.74      4.54 o
   6  14   0       90.48       86.80      4.25 o
   7  14   0       54.33       69.50      4.45 o
   1  15   0       53.21       44.94      2.56 o
   2  15   0      115.01      122.59      6.03 o
   3  15   0      375.28      371.78      5.63 o
   4  15   0      424.33      415.65      7.02 o
   5  15   0       40.78       30.89      2.50 o
   6  15   0        0.77       -0.59      2.14 o
   7  15   0        0.35       -2.96      5.68 o
   0  16   0      213.50      189.35      8.04 o
   1  16   0       40.15       38.33      2.35 o
   2  16   0       22.52       23.45      3.06 o
   3  16   0      230.69      245.65      7.05 o
   4  16   0        8.18       16.00      3.33 o
   5  16   0        5.11        5.03      2.74 o
   6  16   0        0.36       -0.36      2.91 o
   1  17   0       14.02       10.62      2.40 o
   2  17   0       85.53       83.14      4.91 o
   3  17   0      337.50      337.04      8.52 o
   4  17   0      110.98      105.22      6.83 o
   5  17   0       33.24       36.18      4.10 o
   6  17   0        1.98       -3.49      3.49 o
   0  18   0       81.49       88.01      7.63 o
   1  18   0        3.39        2.91      2.29 o
   2  18   0      134.55      146.51      5.88 o
   3  18   0        8.23        8.89      2.75 o
   4  18   0        9.61       10.07      3.56 o
   5  18   0       13.41       17.90      4.43 o
   1  19   0       72.60       68.44      4.48 o
   2  19   0        5.59       11.73      2.65 o
   3  19   0       28.36       34.24      3.97 o
   4  19   0        1.85        4.15      3.56 o
   5  19   0       20.61       17.66      5.90 o
   0  20   0       41.74       51.84      5.53 o
   1  20   0        6.45        8.09      2.51 o
   2  20   0       64.39       45.71      3.86 o
   3  20   0        7.71        8.04      3.10 o
   4  20   0        6.74       11.56      6.57 o
   1  21   0       14.71       11.49      4.67 o
   2  21   0       64.12       52.08      7.15 o
   3  21   0       11.92       25.90      8.02 o
   4  21   0       17.91        8.03      6.23 o
   0  22   0        8.47        5.19      4.11 o
   1  22   0        4.48        2.71      3.03 o
   2  22   0       79.45       90.36     12.93 o
   3  22   0        9.93        8.63      5.81 o
  -9   0   1       66.44       76.97      7.03 o
  -7   0   1      593.30      584.04     12.53 o
  -5   0   1      543.85      553.51     12.51 o
  -3   0   1       11.21       10.36      1.40 o
  -1   0   1      617.19      560.66      6.12 o
   1   0   1     7849.63     7279.90     71.71 o
   3   0   1     3221.79     3206.29     27.78 o
   5   0   1      143.83      157.50      4.74 o
   7   0   1     3096.36     3005.53     40.41 o
   9   0   1        8.61       11.32      5.30 o
 -10   1   1       48.79       42.45      9.43 o
  -9   1   1       18.23       19.36      3.13 o
  -8   1   1        1.69        2.79      1.90 o
  -7   1   1       15.01       18.25      2.05 o
  -6   1   1      875.20      866.87      9.38 o
  -5   1   1        1.84       -0.18      0.87 o
  -4   1   1      687.92      751.91      6.89 o
  -3   1   1        3.34        2.07      0.91 o
  -2   1   1      453.14      446.56      4.13 o
  -1   1   1      168.94      158.01      1.58 o
   0   1   1       41.82       44.94      1.73 o
   1   1   1     2181.62     2152.33     21.19 o
   2   1   1       56.09       48.87      1.52 o
   3   1   1     1333.47     1351.23     11.82 o
   4   1   1     1230.81     1177.90     10.40 o
   5   1   1      542.06      560.94      6.36 o
   6   1   1     1367.35     1318.12     11.95 o
   7   1   1      878.48      875.50     11.06 o
   8   1   1       51.14       48.24      3.23 o
   9   1   1       18.62       12.42      4.72 o
  -9   2   1       40.20       40.22      3.53 o
  -8   2   1        2.37        2.62      2.07 o
  -7   2   1       24.23       25.08      2.23 o
  -6   2   1      284.26      263.36      5.04 o
  -5   2   1      438.55      400.40      4.98 o
  -4   2   1      392.21      417.87      4.63 o
  -3   2   1      705.32      673.78      5.84 o
  -2   2   1      918.43      831.73      5.39 o
  -1   2   1     6059.33     5669.10     26.86 o
   0   2   1      110.07      109.91      1.36 o
   1   2   1     2187.74     2088.64     16.96 o
   2   2   1      613.99      589.23      6.22 o
   3   2   1     1045.44     1161.12     11.94 o
   4   2   1      993.85      993.99      8.83 o
   5   2   1        0.03       -0.76      0.92 o
   6   2   1        6.63        6.70      1.21 o
   7   2   1      367.88      374.82      7.96 o
   8   2   1       64.64       68.95      5.31 o
   9   2   1       11.38       10.50      3.75 o
  -9   3   1       19.97       19.75      2.75 o
  -8   3   1       11.83        7.32      1.94 o
  -7   3   1       11.21        9.38      1.68 o
  -6   3   1      585.46      577.46      8.54 o
  -5   3   1       32.80       43.55      1.77 o
  -4   3   1      433.77      482.78      5.18 o
  -3   3   1       19.64       27.05      1.12 o
  -2   3   1      211.07      210.99      2.98 o
  -1   3   1     1582.76     1518.73     11.97 o
   0   3   1     5477.05     5108.87     22.36 o
   1   3   1     5081.18     4801.48     55.48 o
   2   3   1     1146.89     1142.77     11.78 o
   3   3   1       39.72       42.80      1.65 o
   4   3   1      397.05      457.86      6.06 o
   5   3   1       93.00       87.04      2.40 o
   6   3   1     1122.24     1094.28     11.71 o
   7   3   1      359.12      362.05      6.46 o
   8   3   1      190.91      196.72      7.36 o
   9   3   1      105.76      125.15      8.21 o
  -9   4   1       86.84       96.38      4.96 o
  -8   4   1      133.74      131.45      5.69 o
  -7   4   1      103.25       93.38      3.93 o
  -6   4   1      825.95      832.20     11.15 o
  -5   4   1      242.07      254.01      3.79 o
  -4   4   1      203.29      225.78      3.20 o
  -3   4   1     1418.45     1441.82      9.10 o
  -2   4   1      774.90      713.93      5.29 o
  -1   4   1    21033.36    19240.90    122.60 o
   0   4   1     1591.01     1549.23      8.07 o
   1   4   1     4190.08     4066.57     19.88 o
   2   4   1     1156.00     1139.91      8.50 o
   3   4   1      922.58      953.57      8.68 o
   4   4   1      315.69      361.22      4.33 o
   5   4   1      169.88      179.80      3.33 o
   6   4   1      144.53      133.55      4.21 o
   7   4   1       60.49       62.88      2.60 o
   8   4   1       74.46       81.52      5.03 o
   9   4   1       15.85       12.68      2.82 o
  -9   5   1       35.28       28.45      3.16 o
  -8   5   1      142.71      132.86      5.38 o
  -7   5   1      109.38      118.30      3.80 o
  -6   5   1       35.54       35.22      2.20 o
  -5   5   1        6.37        5.69      0.90 o
  -4   5   1       68.66       70.93      1.74 o
  -3   5   1     1856.46     2046.17     14.52 o
  -2   5   1      155.83      162.01      2.16 o
  -1   5   1     5761.22     5707.23     27.66 o
   0   5   1      733.64      742.14      4.54 o
   1   5   1      605.40      594.73      4.26 o
   2   5   1     2051.44     2141.99     15.67 o
   3   5   1      602.53      623.62      6.10 o
   4   5   1      110.75      108.44      2.65 o
   5   5   1      189.43      182.21      4.01 o
   6   5   1       58.69       65.60      3.29 o
   7   5   1        0.93        1.44      1.62 o
   8   5   1       14.45       11.14      2.65 o
   9   5   1       80.97       87.79      5.58 o
  -9   6   1       73.96       89.77      5.39 o
  -8   6   1       82.64       71.88      4.54 o
  -7   6   1      104.66       90.34      5.25 o
  -6   6   1      243.97      227.07      5.35 o
  -5   6   1      377.79      377.24      5.21 o
  -4   6   1      210.14      173.62      3.24 o
  -3   6   1      165.75      206.49      3.02 o
  -2   6   1      267.87      287.18      2.98 o
  -1   6   1      437.94      441.38      3.71 o
   0   6   1     1950.07     1842.34     10.08 o
   1   6   1      475.31      484.80      3.59 o
   2   6   1     1302.75     1231.86      7.89 o
   3   6   1      489.58      562.24      9.34 o
   4   6   1       23.01       31.11      1.56 o
   5   6   1      582.67      580.51      8.96 o
   6   6   1      108.79      115.76      4.19 o
   7   6   1       31.52       30.15      3.24 o
   8   6   1      133.93      133.03      6.30 o
   9   6   1      133.05      114.54      6.87 o
  -9   7   1        2.85       -2.77      3.65 o
  -8   7   1        1.08        1.98      2.12 o
  -7   7   1        3.41        3.48      2.17 o
  -6   7   1      307.26      295.11      5.29 o
  -5   7   1      793.36      777.54      9.14 o
  -4   7   1       34.91       37.60      1.59 o
  -3   7   1      147.34      183.39      2.77 o
  -2   7   1     2525.15     2617.07     13.60 o
  -1   7   1     1614.00     1654.42      9.27 o
   0   7   1      471.85      488.91      3.97 o
   1   7   1      261.82      291.39      3.32 o
   2   7   1       18.15       25.26      1.02 o
   3   7   1     1397.48     1460.15     14.11 o
   4   7   1      812.44      783.02      7.87 o
   5   7   1      390.06      394.97      6.81 o
   6   7   1       80.57       92.77      3.69 o
   7   7   1        2.59        4.90      2.19 o
   8   7   1       31.04       28.45      3.46 o
   9   7   1        2.64        4.54      3.10 o
  -9   8   1        0.28        3.76      5.67 o
  -8   8   1      304.22      312.62      9.10 o
  -7   8   1       89.72       79.92      4.19 o
  -6   8   1       17.94       10.22      1.41 o
  -5   8   1      326.25      305.16      5.26 o
  -4   8   1       30.71       30.78      1.40 o
  -3   8   1       91.74       92.25      1.99 o
  -2   8   1     6933.60     7016.76     34.49 o
  -1   8   1      303.98      285.27      2.75 o
   0   8   1      242.16      244.38      3.39 o
   1   8   1      370.40      349.42      3.20 o
   2   8   1        1.00        2.52      0.70 o
   3   8   1      891.09      860.76      6.19 o
   4   8   1       89.51       88.17      2.20 o
   5   8   1      186.59      174.85      5.06 o
   6   8   1        5.93        5.22      1.38 o
   7   8   1       64.84       64.54      4.40 o
   8   8   1      125.46      142.54      6.59 o
   9   8   1       11.05       19.31      7.55 o
  -9   9   1      372.99      389.74     25.95 o
  -8   9   1       32.48       30.66      5.02 o
  -7   9   1        1.64        1.93      1.90 o
  -6   9   1        0.17        0.43      1.68 o
  -5   9   1      506.39      498.23      6.35 o
  -4   9   1       34.12       29.14      1.46 o
  -3   9   1      165.56      156.95      2.55 o
  -2   9   1        4.60        3.36      0.55 o
  -1   9   1       48.23       52.17      1.16 o
   0   9   1     1515.25     1518.54      9.97 o
   1   9   1      428.79      465.48      4.66 o
   2   9   1      124.56      127.86      2.02 o
   3   9   1       66.63       72.21      1.55 o
   4   9   1        6.79        5.16      0.82 o
   5   9   1      391.32      393.76      6.02 o
   6   9   1       55.92       46.67      1.98 o
   7   9   1        8.38       15.08      3.08 o
   8   9   1       22.53       24.80      3.31 o
   9   9   1        1.10        2.03      6.50 o
  -8  10   1       56.19       51.41      4.58 o
  -7  10   1        4.70        3.41      2.48 o
  -6  10   1       84.96       81.56      4.14 o
  -5  10   1       10.35       11.24      1.50 o
  -4  10   1      935.06      928.08      8.80 o
  -3  10   1        0.28        1.56      0.87 o
  -2  10   1      255.39      291.84      3.18 o
  -1  10   1       25.17       25.94      0.87 o
   0  10   1     1650.42     1675.15     12.97 o
   1  10   1        2.35        1.64      0.71 o
   2  10   1      562.37      610.10      5.25 o
   3  10   1       40.06       46.69      1.39 o
   4  10   1       11.34       10.58      1.04 o
   5  10   1       61.50       52.71      2.63 o
   6  10   1      334.67      326.56      8.58 o
   7  10   1       21.74       33.57      3.48 o
   8  10   1        0.05       -0.44      2.82 o
  -8  11   1        2.02       -3.01      3.01 o
  -7  11   1       14.72       28.23      4.31 o
  -6  11   1       10.84        4.79      2.31 o
  -5  11   1       94.20       92.44      2.68 o
  -4  11   1       15.08       11.62      1.22 o
  -3  11   1      177.49      187.06      4.09 o
  -2  11   1      163.67      166.61      2.37 o
  -1  11   1      286.51      323.62      4.12 o
   0  11   1       31.57       35.72      1.67 o
   1  11   1      251.44      262.91      3.71 o
   2  11   1        0.17        1.26      0.68 o
   3  11   1      323.20      312.06      4.94 o
   4  11   1      949.41      933.94      8.64 o
   5  11   1      160.78      153.73      4.34 o
   6  11   1       14.15       12.09      2.25 o
   7  11   1        1.89        1.72      2.42 o
   8  11   1       32.80       44.53      5.62 o
  -8  12   1       26.08       30.94      4.92 o
  -7  12   1       20.81       20.34      3.38 o
  -6  12   1        3.00        3.17      2.46 o
  -5  12   1       32.49       37.36      2.14 o
  -4  12   1      402.65      383.96      5.61 o
  -3  12   1      217.45      222.38      4.09 o
  -2  12   1        8.08        6.87      0.66 o
  -1  12   1        4.25        2.69      0.58 o
   0  12   1       55.11       63.41      2.19 o
   1  12   1       49.19       46.65      1.58 o
   2  12   1      812.46      801.63      6.67 o
   3  12   1     1560.37     1564.29     11.52 o
   4  12   1      546.04      548.55      5.33 o
   5  12   1       13.73       11.86      1.53 o
   6  12   1      180.92      171.41      5.84 o
   7  12   1        5.17        6.83      2.90 o
   8  12   1        0.74        1.51      2.83 o
  -8  13   1       22.72       21.67      5.08 o
  -7  13   1       67.18       82.86      5.81 o
  -6  13   1        0.12        0.69      2.01 o
  -5  13   1       51.79       44.42      2.97 o
  -4  13   1      360.79      355.74      5.80 o
  -3  13   1        8.97       13.05      1.27 o
  -2  13   1        0.57        0.82      0.53 o
  -1  13   1       38.31       43.79      2.45 o
   0  13   1       19.03       17.78      1.69 o
   1  13   1       21.04       24.50      1.69 o
   2  13   1      164.86      168.61      2.22 o
   3  13   1       48.12       59.08      1.98 o
   4  13   1     1927.19     1917.59     12.82 o
   5  13   1       26.62       27.70      2.19 o
   6  13   1       84.33       99.84      5.35 o
   7  13   1       73.05       93.63      5.43 o
   8  13   1        3.52       -1.53      3.26 o
  -7  14   1      128.93      132.31      7.13 o
  -6  14   1       17.84       17.09      2.86 o
  -5  14   1       36.45       26.64      2.78 o
  -4  14   1        0.08        2.11      1.27 o
  -3  14   1      512.03      517.81      6.68 o
  -2  14   1        2.34        2.50      0.74 o
  -1  14   1       86.03       83.80      2.79 o
   0  14   1       81.44       86.47      2.87 o
   1  14   1       31.45       31.29      2.04 o
   2  14   1     1395.23     1319.92     13.76 o
   3  14   1       99.79       94.55      2.49 o
   4  14   1      220.53      215.97      4.08 o
   5  14   1        8.80        9.19      2.04 o
   6  14   1       30.21       36.63      2.82 o
   7  14   1       10.69       15.86      3.19 o
  -7  15   1       53.41       62.82     11.23 o
  -6  15   1        6.09        1.56      2.80 o
  -5  15   1      132.75      129.55      5.29 o
  -4  15   1      159.22      163.07      4.92 o
  -3  15   1        1.53        0.76      0.91 o
  -2  15   1        5.17        4.66      1.24 o
  -1  15   1      190.13      187.55      4.48 o
   0  15   1      178.05      189.09      4.37 o
   1  15   1      158.52      152.13      4.21 o
   2  15   1       32.48       38.16      2.69 o
   3  15   1      123.93      117.85      2.97 o
   4  15   1        0.36        0.89      1.39 o
   5  15   1       10.81       11.28      2.34 o
   6  15   1       22.24       19.51      2.43 o
  -6  16   1        6.65       -1.52      4.65 o
  -5  16   1       26.44       24.28      4.26 o
  -4  16   1        1.63        2.42      3.34 o
  -3  16   1       58.52       62.00      4.48 o
  -2  16   1       46.47       41.98      3.10 o
  -1  16   1       67.03       63.74      2.79 o
   0  16   1       25.82       24.40      2.45 o
   1  16   1        0.05       -0.20      1.47 o
   2  16   1       62.88       61.84      3.67 o
   3  16   1      325.13      290.61      7.69 o
   4  16   1       10.60       14.20      2.88 o
   5  16   1       57.75       51.05      5.16 o
   6  16   1       36.65       33.37      4.44 o
  -6  17   1       29.66       29.01     10.91 o
  -5  17   1        2.97        2.71      2.82 o
  -4  17   1      140.72      153.88      7.27 o
  -3  17   1        0.16        2.27      2.70 o
  -2  17   1       14.65        9.93      3.15 o
  -1  17   1      177.17      184.86      7.10 o
   0  17   1      483.32      475.47      8.70 o
   1  17   1      116.15      116.62      5.21 o
   2  17   1       60.46       55.32      4.97 o
   3  17   1      435.71      440.03      9.70 o
   4  17   1       34.10       27.56      4.65 o
   5  17   1        1.93        1.68      2.53 o
   6  17   1       56.65       58.21     10.59 o
  -6  18   1       33.32       29.84      8.47 o
  -5  18   1       91.04      102.69      7.96 o
  -4  18   1       10.80        9.71      3.89 o
  -3  18   1       11.09       10.41      3.19 o
  -2  18   1        0.67        4.72      2.93 o
  -1  18   1       77.31       68.26      4.77 o
   0  18   1        3.12        0.08      4.56 o
   1  18   1      426.73      396.27     10.50 o
   2  18   1       16.58       18.16      2.67 o
   3  18   1       12.62        8.53      2.90 o
   4  18   1       38.10       34.92      4.04 o
   5  18   1        7.47        9.96      4.23 o
  -5  19   1       25.70       38.11      8.83 o
  -4  19   1       61.59       69.69      5.38 o
  -3  19   1       75.20       85.10      6.87 o
  -2  19   1        3.00        6.81      2.92 o
  -1  19   1       35.71       27.08      3.90 o
   0  19   1        1.26       -2.33      2.66 o
   1  19   1       35.37       41.40      3.71 o
   2  19   1       88.34       84.00      4.77 o
   3  19   1       75.07       67.95      4.99 o
   4  19   1        0.05        1.82      2.79 o
   5  19   1       51.58       64.63     11.31 o
  -4  20   1        0.04       13.03      6.94 o
  -3  20   1        0.78        1.87      3.32 o
  -2  20   1       21.92       26.76      3.33 o
  -1  20   1        4.65        2.51      2.36 o
   0  20   1       52.88       44.91      3.81 o
   1  20   1       72.71       67.03      4.45 o
   2  20   1       55.26       71.77      5.17 o
   3  20   1        0.06        0.01      2.84 o
   4  20   1        2.87       -0.80      5.64 o
   5  20   1       23.92       25.32      7.79 o
  -4  21   1       28.63       30.74      7.48 o
  -3  21   1       52.98       49.52     10.11 o
  -2  21   1       14.68       19.97      3.83 o
  -1  21   1       53.40       62.18      6.34 o
   0  21   1        6.94        7.34      2.76 o
   1  21   1       34.26       31.96      3.75 o
   2  21   1      246.58      251.98     14.55 o
   3  21   1       14.21        7.34      5.54 o
   4  21   1       66.81       57.84     10.14 o
  -1  22   1       65.35       64.59      7.72 o
   0  22   1       16.42       21.79      4.40 o
   1  22   1        1.20        7.03      9.16 o
   2  22   1        3.24       -0.39      5.29 o
  -1  23   1        2.36        2.67      5.91 o
   0  23   1       14.48       21.93      9.08 o
  -8   0   2       36.08       40.74      4.14 o
  -6   0   2      489.98      465.22      8.47 o
  -4   0   2        0.97        2.74      1.41 o
  -2   0   2      804.23      766.33      9.35 o
   0   0   2     2435.49     2322.35     21.00 o
   2   0   2     1412.98     1343.18     14.62 o
   4   0   2      202.73      245.41      5.33 o
   6   0   2     1407.47     1407.34     19.65 o
   8   0   2        0.02        7.68      3.01 o
  -9   1   2       71.88       78.12      4.36 o
  -8   1   2       77.07       81.18      3.79 o
  -7   1   2      108.49       98.70      3.55 o
  -6   1   2      581.93      561.40      7.00 o
  -5   1   2      224.43      203.07      3.46 o
  -4   1   2      761.61      815.21      6.63 o
  -3   1   2     1001.66      943.05      6.43 o
  -2   1   2     2670.46     2551.58     13.69 o
  -1   1   2        9.25       15.20      0.98 o
   0   1   2      291.24      269.23      2.21 o
   1   1   2    10718.10    10026.93     76.49 o
   2   1   2      176.68      168.71      2.57 o
   3   1   2       55.53       51.58      1.76 o
   4   1   2      588.00      630.22      8.29 o
   5   1   2       77.35       65.09      2.19 o
   6   1   2      136.68      138.54      3.73 o
   7   1   2        4.02        6.22      1.43 o
   8   1   2       36.19       33.00      2.75 o
   9   1   2        4.45        5.42      3.04 o
  -9   2   2        4.39        6.83      2.35 o
  -8   2   2       11.96       11.52      2.06 o
  -7   2   2      188.55      196.66      4.89 o
  -6   2   2       35.40       42.72      2.00 o
  -5   2   2      953.34      928.81      7.83 o
  -4   2   2       35.42       22.76      1.21 o
  -3   2   2      113.03      127.32      2.03 o
  -2   2   2      215.12      212.18      3.90 o
  -1   2   2      821.78      815.94      7.11 o
   0   2   2     3031.92     2962.28     14.15 o
   1   2   2      963.27      937.26      5.83 o
   2   2   2       42.84       34.56      1.16 o
   3   2   2     2795.25     2882.87     18.67 o
   4   2   2      921.61      939.90      8.09 o
   5   2   2      174.38      168.45      3.56 o
   6   2   2       73.39       69.82      2.68 o
   7   2   2      291.16      279.25      5.37 o
   8   2   2      155.16      141.37      6.28 o
   9   2   2        9.30        6.19      3.59 o
  -9   3   2       96.43      104.84      5.51 o
  -8   3   2        0.68        0.21      1.77 o
  -7   3   2      244.60      251.74      6.23 o
  -6   3   2     1014.33     1001.75     10.15 o
  -5   3   2     1954.64     1907.27     12.61 o
  -4   3   2      273.71      256.34      3.30 o
  -3   3   2       63.06       70.84      1.54 o
  -2   3   2       88.82       83.75      1.56 o
  -1   3   2      432.00      419.36      3.84 o
   0   3   2     9576.61     9062.75     36.83 o
   1   3   2      835.99      807.38      6.20 o
   2   3   2       57.19       63.10      1.75 o
   3   3   2      161.53      177.70      3.17 o
   4   3   2      117.62      138.53      2.77 o
   5   3   2      232.94      241.67      3.87 o
   6   3   2      758.33      739.31      9.04 o
   7   3   2      111.21      109.83      3.44 o
   8   3   2        0.81        1.45      2.35 o
   9   3   2        3.01       -0.21      3.36 o
  -9   4   2       62.06       75.90      4.74 o
  -8   4   2        0.98        1.49      2.03 o
  -7   4   2        0.11        1.63      1.44 o
  -6   4   2     1253.10     1222.22     11.43 o
  -5   4   2       38.13       44.03      1.62 o
  -4   4   2      292.42      278.32      3.30 o
  -3   4   2        8.00       12.99      0.96 o
  -2   4   2      524.15      490.44      4.21 o
  -1   4   2     8480.11     8160.63     38.87 o
   0   4   2     2838.69     2767.16     15.27 o
   1   4   2        0.01        1.00      0.61 o
   2   4   2      900.23      875.74     10.77 o
   3   4   2      631.05      628.36      7.98 o
   4   4   2       18.75       21.99      1.51 o
   5   4   2       32.18       36.97      2.12 o
   6   4   2      230.21      217.04      5.31 o
   7   4   2        8.68        5.09      1.13 o
   8   4   2       59.50       55.57      4.27 o
   9   4   2        7.25        6.93      3.24 o
  -9   5   2       24.84       28.02      4.25 o
  -8   5   2        1.31        2.76      2.21 o
  -7   5   2        4.81        5.11      1.54 o
  -6   5   2       12.62        9.81      1.30 o
  -5   5   2        3.05        5.71      1.22 o
  -4   5   2        6.59        8.84      0.86 o
  -3   5   2     1206.15     1393.33     10.37 o
  -2   5   2     1749.08     1776.83     13.97 o
  -1   5   2     2532.34     2534.59     12.80 o
   0   5   2      540.04      545.31      3.85 o
   1   5   2      282.41      263.53      2.62 o
   2   5   2      181.75      196.76      2.43 o
   3   5   2     1069.91     1147.96      9.25 o
   4   5   2      444.48      467.66      6.27 o
   5   5   2      152.91      159.18      3.96 o
   6   5   2       59.15       47.40      3.13 o
   7   5   2       12.59       13.65      1.84 o
   8   5   2       58.82       50.08      4.05 o
   9   5   2       69.44       79.12      5.81 o
  -9   6   2       14.84       15.94      7.01 o
  -8   6   2        1.90        1.49      2.19 o
  -7   6   2      181.46      168.22      5.36 o
  -6   6   2        1.81        2.09      0.91 o
  -5   6   2      330.28      336.83      4.47 o
  -4   6   2      310.86      320.05      4.19 o
  -3   6   2      638.85      601.13      5.43 o
  -2   6   2        7.04        5.50      0.87 o
  -1   6   2      981.85     1032.37      6.69 o
   0   6   2      187.11      195.57      2.09 o
   1   6   2      118.71      122.81      1.85 o
   2   6   2      398.23      375.76      4.67 o
   3   6   2      506.58      509.97      5.65 o
   4   6   2       60.93       49.99      2.06 o
   5   6   2        0.11       -0.36      1.12 o
   6   6   2      240.59      244.10      7.35 o
   7   6   2       81.85       71.10      4.52 o
   8   6   2        7.64        4.17      2.23 o
   9   6   2       94.47      113.29      9.19 o
  -9   7   2       70.85       79.21     11.93 o
  -8   7   2       97.39      100.37      5.51 o
  -7   7   2        0.99        1.04      2.06 o
  -6   7   2      263.50      263.06      6.18 o
  -5   7   2       90.95      110.30      3.11 o
  -4   7   2       28.41       25.61      1.31 o
  -3   7   2      120.67      134.55      2.36 o
  -2   7   2     1592.14     1788.48     12.14 o
  -1   7   2     4299.54     4230.35     21.04 o
   0   7   2      560.03      607.46      4.42 o
   1   7   2       15.76       15.04      0.79 o
   2   7   2      441.57      399.78      3.80 o
   3   7   2        6.19        7.71      1.05 o
   4   7   2      122.02      142.37      3.18 o
   5   7   2     1261.32     1274.54     13.52 o
   6   7   2      335.51      329.78      8.67 o
   7   7   2       32.54       34.50      3.48 o
   8   7   2        2.24        2.54      2.33 o
   9   7   2       29.22       40.64      6.58 o
  -9   8   2        5.41        5.72      5.53 o
  -8   8   2       10.08        7.14      3.86 o
  -7   8   2       83.13       72.56      4.32 o
  -6   8   2        5.36        4.72      1.51 o
  -5   8   2      461.25      441.60      6.36 o
  -4   8   2       90.95       83.99      2.33 o
  -3   8   2      249.59      221.95      3.42 o
  -2   8   2     1860.39     1830.16     15.76 o
  -1   8   2      184.38      172.26      2.45 o
   0   8   2      529.43      554.35      4.42 o
   1   8   2     1108.16     1162.86      7.78 o
   2   8   2        1.06        4.80      0.74 o
   3   8   2       22.16       19.58      1.10 o
   4   8   2       57.47       52.84      2.14 o
   5   8   2       26.14       23.95      2.13 o
   6   8   2      108.78      110.26      5.12 o
   7   8   2       63.98       60.64      4.22 o
   8   8   2        4.92        1.28      2.39 o
   9   8   2        0.58       -3.55      5.65 o
  -8   9   2      220.51      223.21     10.83 o
  -7   9   2       59.85       49.54      4.57 o
  -6   9   2        0.46        0.73      1.67 o
  -5   9   2       26.37       37.04      1.91 o
  -4   9   2        8.45        8.49      1.35 o
  -3   9   2      258.79      300.69      4.40 o
  -2   9   2     3383.35     3459.95     19.25 o
  -1   9   2      131.28      123.83      1.64 o
   0   9   2      190.62      226.34      2.75 o
   1   9   2       48.94       63.35      1.43 o
   2   9   2       63.51       72.65      1.62 o
   3   9   2      101.41      124.81      2.16 o
   4   9   2       62.21       54.99      2.03 o
   5   9   2       11.94        9.64      1.42 o
   6   9   2       15.20       13.38      2.32 o
   7   9   2      209.85      221.94      7.76 o
   8   9   2       33.04       46.95      4.23 o
   9   9   2        6.98        6.18      5.34 o
  -8  10   2        2.10       -0.43      3.35 o
  -7  10   2      113.74      118.56      7.67 o
  -6  10   2        0.88        0.57      1.83 o
  -5  10   2      536.31      517.28      7.21 o
  -4  10   2       42.85       43.03      2.22 o
  -3  10   2      871.12      865.43      7.97 o
  -2  10   2      374.07      413.68      4.36 o
  -1  10   2      720.59      705.08      4.81 o
   0  10   2       11.10        8.11      0.99 o
   1  10   2        0.97        1.62      0.54 o
   2  10   2       14.15       14.71      0.94 o
   3  10   2      427.24      412.29      4.45 o
   4  10   2      144.64      158.90      3.21 o
   5  10   2      141.47      135.51      3.50 o
   6  10   2       27.36       25.99      2.44 o
   7  10   2      110.38      105.37      5.46 o
   8  10   2        9.63       18.36      3.66 o
  -8  11   2      134.65      148.03      9.15 o
  -7  11   2       12.02       10.02      3.53 o
  -6  11   2      218.97      208.46      9.26 o
  -5  11   2        0.08        0.85      1.26 o
  -4  11   2       51.34       46.24      2.80 o
  -3  11   2      164.79      175.53      3.45 o
  -2  11   2      122.57      121.81      2.28 o
  -1  11   2      344.47      374.00      3.20 o
   0  11   2       39.12       49.57      2.09 o
   1  11   2        2.98        4.75      0.66 o
   2  11   2        1.85        2.69      0.67 o
   3  11   2       36.86       29.99      1.32 o
   4  11   2      116.40      115.98      2.76 o
   5  11   2      296.42      279.02      4.85 o
   6  11   2      176.17      182.60      6.09 o
   7  11   2       15.41       12.50      2.66 o
   8  11   2       73.53       75.13      6.71 o
  -8  12   2        0.29        0.85      8.48 o
  -7  12   2       88.53       85.57      6.75 o
  -6  12   2       39.46       37.74      4.04 o
  -5  12   2      329.42      306.51      7.43 o
  -4  12   2      657.42      618.77      8.02 o
  -3  12   2     2340.69     2323.98     17.25 o
  -2  12   2      427.99      446.16      4.94 o
  -1  12   2        6.49        6.38      0.64 o
   0  12   2       10.62       13.13      1.07 o
   1  12   2        1.86        3.64      0.90 o
   2  12   2       95.02       91.75      2.15 o
   3  12   2        9.09        8.39      0.89 o
   4  12   2        0.40        0.24      0.89 o
   5  12   2       13.61       11.57      1.17 o
   6  12   2       85.39       85.27      3.83 o
   7  12   2        0.37        0.46      2.68 o
   8  12   2       12.86       18.99      4.34 o
  -8  13   2       37.34       36.73      5.75 o
  -7  13   2        0.07        3.66      2.76 o
  -6  13   2       29.78       34.13      4.00 o
  -5  13   2       30.42       22.57      3.01 o
  -4  13   2        8.59        9.50      1.59 o
  -3  13   2        0.80        2.27      1.03 o
  -2  13   2       34.37       29.29      1.28 o
  -1  13   2       78.18       84.26      1.90 o
   0  13   2      107.33      118.06      2.37 o
   1  13   2      120.99      119.51      2.88 o
   2  13   2        8.28        8.14      0.99 o
   3  13   2       24.92       29.22      1.42 o
   4  13   2      506.94      532.04      6.93 o
   5  13   2        4.94        3.78      1.58 o
   6  13   2       20.80       28.05      2.58 o
   7  13   2        7.81        8.32      2.89 o
   8  13   2      177.66      200.11     12.65 o
  -7  14   2       86.64       98.23      7.09 o
  -6  14   2       13.01       14.82      2.70 o
  -5  14   2       57.85       46.88      3.74 o
  -4  14   2        2.80        2.08      1.35 o
  -3  14   2      143.27      140.39      4.96 o
  -2  14   2      767.22      760.37     10.34 o
  -1  14   2      262.39      243.05      3.20 o
   0  14   2      447.42      454.69      6.95 o
   1  14   2       72.65       84.70      2.41 o
   2  14   2      314.29      308.04      4.24 o
   3  14   2      112.07      108.93      2.53 o
   4  14   2      187.21      183.69      3.80 o
   5  14   2       11.14       12.33      1.82 o
   6  14   2       35.45       41.47      3.83 o
   7  14   2        6.59        7.78      2.82 o
  -7  15   2      220.14      246.64     20.46 o
  -6  15   2       22.94       38.47      6.82 o
  -5  15   2       16.91       16.66      2.46 o
  -4  15   2        0.13        1.11      1.67 o
  -3  15   2      338.91      321.05      6.33 o
  -2  15   2      616.51      606.40      7.34 o
  -1  15   2      105.87      113.85      3.54 o
   0  15   2      190.24      182.73      4.06 o
   1  15   2       54.22       52.93      2.52 o
   2  15   2       15.71       11.79      0.83 o
   3  15   2        2.68        0.44      0.89 o
   4  15   2      243.18      234.45      6.76 o
   5  15   2        1.83       -0.31      2.25 o
   6  15   2        1.54        0.66      2.71 o
  -7  16   2       14.06        8.70      6.37 o
  -6  16   2       43.76       33.85      6.37 o
  -5  16   2        0.37       -1.43      3.34 o
  -4  16   2      462.28      437.07     11.84 o
  -3  16   2       53.00       60.56      4.51 o
  -2  16   2      191.17      204.78      7.45 o
  -1  16   2       81.88       75.96      2.56 o
   0  16   2       33.80       32.67      2.07 o
   1  16   2       66.61       64.49      3.01 o
   2  16   2        1.07        1.82      0.95 o
   3  16   2       10.80        7.11      1.12 o
   4  16   2       47.42       46.41      3.85 o
   5  16   2        9.79        9.42      2.67 o
   6  16   2        6.00        6.93      3.73 o
  -6  17   2        0.54        0.98      3.59 o
  -5  17   2        9.88       10.28      3.07 o
  -4  17   2      111.28       98.88      5.85 o
  -3  17   2        3.43        4.85      2.67 o
  -2  17   2       65.85       50.26      4.12 o
  -1  17   2       36.02       42.72      3.92 o
   0  17   2      147.39      139.26      5.08 o
   1  17   2        2.42        0.59      3.08 o
   2  17   2      176.03      174.99      6.66 o
   3  17   2      716.72      746.07     14.83 o
   4  17   2       10.05       13.22      2.74 o
   5  17   2      109.07      135.99      7.15 o
   6  17   2       56.38       65.92     11.97 o
  -6  18   2      116.90      120.99     14.53 o
  -5  18   2        0.17       -3.64      3.64 o
  -4  18   2       11.09       15.16      3.16 o
  -3  18   2        0.55        2.46      2.67 o
  -2  18   2       66.29       81.72      5.26 o
  -1  18   2       25.10       15.40      2.88 o
   0  18   2       71.83       72.62      4.84 o
   1  18   2       12.63       17.04      2.94 o
   2  18   2       91.53       82.12      6.49 o
   3  18   2        8.42        7.48      2.51 o
   4  18   2        2.57        6.88      2.50 o
   5  18   2        0.09       -5.93      6.52 o
  -5  19   2       12.34       23.46      7.22 o
  -4  19   2       32.52       38.40      4.34 o
  -3  19   2        0.31        1.93      2.69 o
  -2  19   2       42.57       42.71      4.20 o
  -1  19   2      107.70       92.54      5.54 o
   0  19   2        1.93       -0.15      2.63 o
   1  19   2       31.99       31.23      3.53 o
   2  19   2       18.73       20.67      2.73 o
   3  19   2       31.51       32.36      3.46 o
   4  19   2       32.57       40.30      4.20 o
   5  19   2       55.83       70.76     11.73 o
  -4  20   2       26.54       29.48      9.00 o
  -3  20   2        2.54        4.43      2.73 o
  -2  20   2       16.33       18.48      3.68 o
  -1  20   2       38.09       49.73      4.54 o
   0  20   2       15.57       10.91      3.34 o
   1  20   2      162.23      150.37      6.93 o
   2  20   2      134.99      147.07      7.65 o
   3  20   2       56.46       45.59      5.15 o
   4  20   2       24.53       26.05      7.73 o
   5  20   2        9.17        8.38      6.57 o
  -3  21   2       17.33        4.08      5.99 o
  -2  21   2        2.20       -2.01      3.70 o
  -1  21   2      131.28      134.22      7.06 o
   0  21   2       49.20       45.50      5.74 o
   1  21   2        0.03        3.71      3.67 o
   2  21   2      271.65      252.63     14.36 o
   3  21   2        3.30        6.58      5.51 o
  -1  22   2        5.08        3.00      6.05 o
   0  22   2       54.52       45.75      9.13 o
   1  22   2       37.94       39.01      6.22 o
   2  22   2       19.11       22.37      6.34 o
   0  23   2        0.00       -1.33      6.04 o
  -9   0   3      111.16      137.03     14.80 o
  -7   0   3      519.25      556.21     19.01 o
  -5   0   3      639.24      629.46      9.48 o
  -3   0   3     1213.10     1165.47     11.05 o
  -1   0   3       45.32       62.96      2.21 o
   1   0   3    11864.90    11063.71     76.30 o
   3   0   3      680.32      665.65      9.09 o
   5   0   3      396.74      398.51      7.69 o
   7   0   3       18.57       28.92      2.96 o
   9   0   3       71.33       66.21     11.56 o
  -9   1   3        3.61        3.04      2.88 o
  -8   1   3       90.33       92.45      4.62 o
  -7   1   3      132.02      139.40      5.05 o
  -6   1   3       39.44       35.82      2.11 o
  -5   1   3        4.53        5.07      1.10 o
  -4   1   3      112.50      106.27      2.30 o
  -3   1   3     1572.33     1574.89     10.18 o
  -2   1   3      650.16      576.88      5.89 o
  -1   1   3       10.80       11.85      1.03 o
   0   1   3    12171.61    11323.88     52.60 o
   1   1   3     2048.07     1984.97     14.77 o
   2   1   3       42.66       64.78      2.29 o
   3   1   3      487.05      503.34      5.46 o
   4   1   3        5.91       10.50      1.15 o
   5   1   3      112.87      108.93      3.39 o
   6   1   3      119.11      118.51      3.42 o
   7   1   3      126.29      118.29      3.75 o
   8   1   3       40.21       41.90      3.75 o
   9   1   3        2.55       10.62      5.08 o
  -9   2   3       77.39       79.95      6.44 o
  -8   2   3       39.69       34.36      3.10 o
  -7   2   3      946.13      948.79     13.74 o
  -6   2   3       11.14       14.77      1.94 o
  -5   2   3      282.42      284.06      4.48 o
  -4   2   3       89.69      110.47      2.35 o
  -3   2   3     2917.07     3136.58     21.90 o
  -2   2   3     2445.44     2444.47     16.61 o
  -1   2   3      171.84      160.30      1.78 o
   0   2   3     5369.60     5277.07     27.55 o
   1   2   3     2927.67     2907.30     15.39 o
   2   2   3      899.80      949.88      7.91 o
   3   2   3      467.44      495.06      4.51 o
   4   2   3      148.87      161.20      3.20 o
   5   2   3        2.95        4.31      0.98 o
   6   2   3        3.17        3.48      1.17 o
   7   2   3      472.31      459.46      7.36 o
   8   2   3       54.63       52.31      4.09 o
   9   2   3       17.29       21.70      5.89 o
  -9   3   3        0.86        6.88      4.20 o
  -8   3   3        3.48        0.36      2.07 o
  -7   3   3       17.26       16.28      2.14 o
  -6   3   3       22.26       30.04      2.06 o
  -5   3   3      244.52      234.81      4.05 o
  -4   3   3      586.73      619.63      5.66 o
  -3   3   3     3973.09     4122.73     24.22 o
  -2   3   3       33.90       24.82      1.08 o
  -1   3   3       14.51       16.53      0.74 o
   0   3   3      344.18      320.18      2.93 o
   1   3   3     9440.93     8938.31     47.35 o
   2   3   3      499.21      451.87      4.42 o
   3   3   3      387.07      423.37      4.39 o
   4   3   3       22.62       32.98      1.15 o
   5   3   3       21.51       23.47      1.42 o
   6   3   3      486.21      470.94      8.59 o
   7   3   3       93.06       88.76      3.19 o
   8   3   3        2.04        3.68      2.38 o
   9   3   3       30.20       29.77      6.19 o
  -9   4   3       20.18       29.54      4.64 o
  -8   4   3      101.97      108.98      5.22 o
  -7   4   3        0.32        0.89      1.83 o
  -6   4   3      461.51      437.71      6.87 o
  -5   4   3      126.05      118.45      2.74 o
  -4   4   3      219.00      223.80      3.18 o
  -3   4   3      168.57      183.18      2.71 o
  -2   4   3        2.85        2.98      0.65 o
  -1   4   3     1136.40     1019.97      5.85 o
   0   4   3     1169.57     1111.28      6.58 o
   1   4   3      803.51      828.74      5.16 o
   2   4   3       17.41       17.30      0.90 o
   3   4   3     2216.10     2189.46     14.34 o
   4   4   3      133.47      142.85      2.89 o
   5   4   3       66.65       75.24      2.76 o
   6   4   3       64.87       54.02      2.84 o
   7   4   3        8.10        6.95      2.29 o
   8   4   3        0.40       -0.08      2.31 o
   9   4   3       18.44       20.92      8.54 o
  -9   5   3       69.68       67.02      7.97 o
  -8   5   3        0.93        3.86      3.19 o
  -7   5   3       24.08       23.67      2.72 o
  -6   5   3       35.41       27.41      1.91 o
  -5   5   3        6.63        7.23      1.39 o
  -4   5   3       74.33       72.65      2.01 o
  -3   5   3     1539.41     1594.87     10.18 o
  -2   5   3       59.79       51.65      1.23 o
  -1   5   3      352.09      341.90      2.87 o
   0   5   3      179.64      165.31      1.96 o
   1   5   3      433.12      401.13      3.50 o
   2   5   3      206.61      221.33      2.56 o
   3   5   3     1212.44     1329.73     10.07 o
   4   5   3      485.12      494.05      7.09 o
   5   5   3       73.20       75.57      3.03 o
   6   5   3       53.75       56.32      2.82 o
   7   5   3      180.48      173.44      9.12 o
   8   5   3       48.26       52.93      4.30 o
   9   5   3       71.77       88.74     12.48 o
  -9   6   3       16.39       17.71      7.19 o
  -8   6   3       44.26       42.45      5.17 o
  -7   6   3       45.03       51.22      3.51 o
  -6   6   3      466.03      454.13      8.21 o
  -5   6   3      349.39      351.29      5.89 o
  -4   6   3      435.29      497.57      5.46 o
  -3   6   3       83.23       67.68      1.49 o
  -2   6   3     1289.05     1469.03      9.12 o
  -1   6   3       17.82       34.83      1.20 o
   0   6   3      271.17      269.99      2.81 o
   1   6   3        0.27        1.44      0.67 o
   2   6   3     1105.28     1093.12      9.40 o
   3   6   3       21.88       11.40      1.21 o
   4   6   3      187.74      204.09      4.04 o
   5   6   3      140.28      157.41      4.29 o
   6   6   3      187.93      188.07      5.43 o
   7   6   3       12.77       12.63      2.63 o
   8   6   3        2.77        4.59      2.55 o
   9   6   3        3.50        7.93      3.93 o
  -9   7   3       70.51       98.25     13.85 o
  -8   7   3        1.40       -0.53      5.79 o
  -7   7   3       63.26       76.84      4.92 o
  -6   7   3        3.72        9.37      2.00 o
  -5   7   3      156.96      128.03      3.82 o
  -4   7   3      659.22      652.49      6.89 o
  -3   7   3      212.87      201.02      2.86 o
  -2   7   3      388.88      426.92      4.42 o
  -1   7   3     2637.38     2787.77     14.72 o
   0   7   3      549.24      589.24      4.69 o
   1   7   3       35.07       31.81      1.05 o
   2   7   3     2002.53     2006.79     12.20 o
   3   7   3       27.52       24.14      1.30 o
   4   7   3       11.08       14.89      1.50 o
   5   7   3        5.11        6.36      1.41 o
   6   7   3       98.26       87.70      5.01 o
   7   7   3       12.11       20.67      3.14 o
   8   7   3        1.86        5.69      2.51 o
   9   7   3       13.84       20.29     10.70 o
  -9   8   3       92.54       72.75     11.93 o
  -8   8   3        0.01        1.81      4.72 o
  -7   8   3       18.60       18.31      2.77 o
  -6   8   3        0.01        1.67      1.54 o
  -5   8   3      300.60      280.77      6.50 o
  -4   8   3        1.77        3.74      0.93 o
  -3   8   3       27.56       20.76      1.32 o
  -2   8   3      441.41      433.55      4.71 o
  -1   8   3       18.58       22.53      1.02 o
   0   8   3       13.34       20.59      0.94 o
   1   8   3        0.31        0.95      0.67 o
   2   8   3      121.67      128.44      2.29 o
   3   8   3       25.74       31.03      1.39 o
   4   8   3        9.15       12.75      1.23 o
   5   8   3      411.30      416.61      7.75 o
   6   8   3      104.33       85.00      4.30 o
   7   8   3        2.52        7.95      2.50 o
   8   8   3        2.92        7.72      2.94 o
   9   8   3       14.07       23.43      5.05 o
  -8   9   3       24.59       33.17      5.15 o
  -7   9   3       82.23       91.99     10.69 o
  -6   9   3       47.88       38.33      3.10 o
  -5   9   3       91.49       95.55      4.84 o
  -4   9   3       71.90       71.33      2.54 o
  -3   9   3      317.53      301.21      4.39 o
  -2   9   3     1056.55     1001.74      7.49 o
  -1   9   3      102.41      118.46      2.05 o
   0   9   3     1679.21     1825.62     11.79 o
   1   9   3      831.66      810.18      6.21 o
   2   9   3      323.87      372.63      3.96 o
   3   9   3      242.95      243.19      3.74 o
   4   9   3        2.64        3.91      1.37 o
   5   9   3       11.92        9.75      1.48 o
   6   9   3       50.75       55.66      3.62 o
   7   9   3      150.79      139.57      6.33 o
   8   9   3       12.07       15.61      3.13 o
   9   9   3        1.33       -7.45      7.45 o
  -8  10   3       63.53       69.38      6.80 o
  -7  10   3        1.97        0.94      3.02 o
  -6  10   3      138.06      134.40      8.27 o
  -5  10   3      186.55      181.38      5.33 o
  -4  10   3      482.70      497.87      6.75 o
  -3  10   3       87.88      104.14      2.73 o
  -2  10   3      836.10      826.52      6.73 o
  -1  10   3     1125.90     1225.96      7.88 o
   0  10   3       22.92       17.86      0.89 o
   1  10   3      219.26      198.03      2.85 o
   2  10   3       75.68       63.98      1.62 o
   3  10   3        9.61        7.02      0.78 o
   4  10   3      315.96      306.30      4.71 o
   5  10   3      443.94      424.35      6.43 o
   6  10   3       55.11       53.12      2.62 o
   7  10   3        0.91        3.21      3.16 o
   8  10   3       35.98       37.16      4.42 o
  -8  11   3      182.72      221.34     13.47 o
  -7  11   3       70.06       66.49      5.21 o
  -6  11   3       10.31       12.11      2.67 o
  -5  11   3       26.81       22.37      2.34 o
  -4  11   3      276.88      290.80      5.92 o
  -3  11   3      666.61      651.95      7.24 o
  -2  11   3      983.99      997.32      8.00 o
  -1  11   3      505.95      520.97      5.02 o
   0  11   3      118.98       98.73      1.61 o
   1  11   3      637.38      642.82      5.52 o
   2  11   3       41.54       38.95      1.41 o
   3  11   3       16.33       17.36      1.12 o
   4  11   3        5.49        4.65      1.04 o
   5  11   3       81.57       86.83      2.90 o
   6  11   3      145.23      163.60      5.10 o
   7  11   3       16.62       27.14      3.84 o
   8  11   3        4.67        1.63      3.44 o
  -8  12   3        0.66        2.45      3.15 o
  -7  12   3        3.30        7.84      2.97 o
  -6  12   3       22.40       13.31      3.22 o
  -5  12   3      181.88      166.27      6.28 o
  -4  12   3       14.46       14.83      2.53 o
  -3  12   3     1296.95     1234.54     11.33 o
  -2  12   3       80.37       76.77      2.27 o
  -1  12   3        5.75        5.37      0.77 o
   0  12   3      154.55      182.62      2.66 o
   1  12   3      152.13      156.39      2.94 o
   2  12   3      229.39      231.30      3.37 o
   3  12   3      690.57      689.76      6.52 o
   4  12   3      218.48      212.59      3.98 o
   5  12   3      183.90      186.44      4.57 o
   6  12   3        8.29        6.05      2.06 o
   7  12   3        9.47       16.06      4.28 o
   8  12   3        0.00       -2.78      4.20 o
  -8  13   3        0.04        1.14      6.96 o
  -7  13   3        1.35        7.34      2.65 o
  -6  13   3      262.86      277.71      8.77 o
  -5  13   3        0.00        2.09      2.12 o
  -4  13   3      164.73      166.72      4.11 o
  -3  13   3      855.69      838.29     12.60 o
  -2  13   3       14.72       16.55      1.55 o
  -1  13   3       82.50       95.30      4.15 o
   0  13   3       46.53       48.42      1.70 o
   1  13   3       23.66       22.40      1.18 o
   2  13   3       41.21       43.33      1.56 o
   3  13   3      257.11      266.74      3.68 o
   4  13   3      535.69      523.17      6.33 o
   5  13   3      160.35      159.35      4.22 o
   6  13   3        1.70       -1.30      2.07 o
   7  13   3      152.00      139.74      6.79 o
   8  13   3        0.57       13.68      7.74 o
  -7  14   3        1.73        0.34      3.12 o
  -6  14   3       18.37       34.98      3.64 o
  -5  14   3        0.41        2.33      2.05 o
  -4  14   3       58.76       52.20      2.89 o
  -3  14   3        0.02        1.69      1.93 o
  -2  14   3      334.31      333.97      4.98 o
  -1  14   3        4.25        5.32      1.21 o
   0  14   3      568.82      550.97      6.50 o
   1  14   3       18.31       22.74      1.67 o
   2  14   3       17.50       20.03      1.29 o
   3  14   3        0.15        1.54      0.86 o
   4  14   3      271.30      291.37      5.46 o
   5  14   3       58.50       60.79      3.14 o
   6  14   3        0.54        0.43      2.35 o
   7  14   3        4.71        8.95      3.39 o
  -7  15   3        0.43       -1.53      5.69 o
  -6  15   3        1.90       -4.03      4.03 o
  -5  15   3        3.85        6.44      2.16 o
  -4  15   3        8.78        4.64      1.66 o
  -3  15   3        5.81        3.57      1.73 o
  -2  15   3      195.06      204.55      3.61 o
  -1  15   3       20.40       21.13      2.96 o
   0  15   3      298.33      276.81      4.14 o
   1  15   3       20.47       17.67      1.64 o
   2  15   3        0.51       -0.02      0.88 o
   3  15   3        3.38        4.01      1.12 o
   4  15   3      258.25      253.94      5.46 o
   5  15   3      101.63       99.98      4.24 o
   6  15   3       15.70       18.99      3.32 o
  -7  16   3        0.31       -0.38      6.55 o
  -6  16   3       36.98       29.21     16.38 o
  -5  16   3        0.10       -1.75      3.38 o
  -4  16   3      106.90      105.32      6.63 o
  -3  16   3        4.99       10.41      4.73 o
  -2  16   3      310.44      301.28      6.70 o
  -1  16   3       68.26       71.02      2.75 o
   0  16   3      109.91      106.71      2.72 o
   1  16   3       92.97       85.24      2.80 o
   2  16   3       24.47       30.87      2.08 o
   3  16   3      134.40      137.14      4.95 o
   4  16   3      166.77      173.07      6.88 o
   5  16   3       18.64       13.51      3.29 o
   6  16   3       10.12       23.42      6.06 o
  -6  17   3        6.27        0.49      6.24 o
  -5  17   3       36.24       31.81      5.12 o
  -4  17   3       46.38       38.58      4.06 o
  -3  17   3        0.02        0.27      2.74 o
  -2  17   3       10.00       10.95      2.95 o
  -1  17   3        4.90        3.41      2.37 o
   0  17   3       43.67       38.20      2.69 o
   1  17   3      121.08      123.47      4.52 o
   2  17   3      134.36      140.20      4.75 o
   3  17   3       13.81       13.03      2.24 o
   4  17   3       18.48       15.65      2.97 o
   5  17   3        3.11        2.18      2.91 o
   6  17   3       31.77       37.26      9.51 o
  -6  18   3        4.97       18.69      8.05 o
  -5  18   3        1.16        5.16      4.35 o
  -4  18   3       16.05       16.11      3.48 o
  -3  18   3        3.01        8.36      2.97 o
  -2  18   3       26.59       23.94      3.31 o
  -1  18   3       12.36       14.18      2.52 o
   0  18   3       45.36       51.10      3.70 o
   1  18   3      115.59      109.68      4.43 o
   2  18   3        0.16        1.89      1.73 o
   3  18   3       79.26       77.90      5.23 o
   4  18   3        1.76        3.72      2.40 o
   5  18   3        7.03        8.72      5.99 o
  -5  19   3        3.02       13.21      5.53 o
  -4  19   3       18.24       11.80      3.64 o
  -3  19   3       69.06       69.71      5.22 o
  -2  19   3        0.99        2.51      2.80 o
  -1  19   3        9.37        7.96      3.23 o
   0  19   3       26.52       23.05      3.28 o
   1  19   3       20.28       18.76      3.18 o
   2  19   3       70.78       77.47      4.90 o
   3  19   3        0.56       -2.51      2.51 o
   4  19   3       17.08       25.74      7.93 o
   5  19   3        0.26        5.53      5.59 o
  -4  20   3      175.72      182.78     13.35 o
  -3  20   3       14.73       14.69      4.82 o
  -2  20   3       11.34       13.59      3.30 o
  -1  20   3       31.71       24.69      3.73 o
   0  20   3      100.73       99.11      5.86 o
   1  20   3       52.14       57.41      4.58 o
   2  20   3      106.97       99.14      6.81 o
   3  20   3      239.13      243.69     12.47 o
   4  20   3       19.91       15.06      6.85 o
  -2  21   3        0.01       -3.36      7.13 o
  -1  21   3       35.33       30.53      4.41 o
   0  21   3       31.15       34.40      5.12 o
   1  21   3      105.14      117.95     13.26 o
   2  21   3      102.58       94.38     12.13 o
  -1  22   3       21.41       19.38      7.55 o
   0  22   3        8.19        8.92      5.04 o
   1  22   3       49.44       37.11      9.57 o
   2  22   3       95.68      107.64     13.16 o
  -8   0   4       27.16       29.81      6.08 o
  -6   0   4      330.77      351.87      8.13 o
  -4   0   4      202.01      200.03      4.35 o
  -2   0   4      720.86      744.95      9.21 o
   0   0   4     8480.33     8317.56     58.97 o
   2   0   4     3447.52     3543.98     74.00 o
   4   0   4       23.75       23.67      2.60 o
   6   0   4      129.52      133.88      5.11 o
   8   0   4      152.63      158.80     16.61 o
  -9   1   4        8.28        4.70      2.94 o
  -8   1   4       70.75       72.98      4.62 o
  -7   1   4       32.98       32.88      3.69 o
  -6   1   4      661.37      644.00      8.43 o
  -5   1   4       37.43       41.50      1.92 o
  -4   1   4      643.07      710.14      6.58 o
  -3   1   4      257.40      287.77      3.40 o
  -2   1   4        0.75        1.25      0.62 o
  -1   1   4     2637.47     2620.60     23.58 o
   0   1   4     4698.95     4502.16     22.93 o
   1   1   4       37.69       28.23      1.35 o
   2   1   4        1.83        0.80      0.86 o
   3   1   4       20.69       30.55      1.51 o
   4   1   4      500.32      589.14      6.60 o
   5   1   4      118.10      118.51      3.69 o
   6   1   4        1.38        1.53      1.07 o
   7   1   4      820.47      837.41     11.51 o
   8   1   4       89.85       83.48      4.95 o
   9   1   4        2.00       -0.44      4.02 o
  -9   2   4        2.43        2.52      2.98 o
  -8   2   4      277.46      288.03      8.84 o
  -7   2   4       28.95       18.97      3.86 o
  -6   2   4       20.88       16.40      1.93 o
  -5   2   4      268.91      275.10      4.45 o
  -4   2   4      445.69      462.84      5.13 o
  -3   2   4        3.29        6.36      0.91 o
  -2   2   4      165.71      158.41      2.60 o
  -1   2   4      393.93      389.39      4.40 o
   0   2   4     3558.05     3562.55     27.16 o
   1   2   4      251.24      262.12      3.56 o
   2   2   4      245.58      221.33      3.29 o
   3   2   4      309.05      345.90      4.57 o
   4   2   4      407.97      452.66      5.13 o
   5   2   4      373.60      360.70      7.19 o
   6   2   4      212.24      221.75      6.22 o
   7   2   4        0.12        1.78      1.27 o
   8   2   4       12.87        8.65      2.43 o
   9   2   4       28.22       34.74      8.76 o
  -9   3   4        0.19        2.90      3.14 o
  -8   3   4       18.90       19.45      2.99 o
  -7   3   4      290.87      270.81      7.97 o
  -6   3   4       55.88       59.63      2.97 o
  -5   3   4       14.61       17.03      1.58 o
  -4   3   4      315.85      294.08      4.22 o
  -3   3   4        0.73        0.88      0.82 o
  -2   3   4      579.94      582.24      4.59 o
  -1   3   4        3.15        1.43      0.68 o
   0   3   4      557.88      528.28      4.40 o
   1   3   4      174.95      192.67      2.63 o
   2   3   4      209.67      183.89      3.02 o
   3   3   4     1824.44     1808.81     12.93 o
   4   3   4     1548.88     1562.97     12.06 o
   5   3   4       14.79       17.50      1.13 o
   6   3   4        0.09        0.03      0.89 o
   7   3   4        6.78        4.75      1.48 o
   8   3   4       20.12       26.54      4.86 o
   9   3   4        8.94       19.60      8.09 o
  -9   4   4        0.12       -1.68      5.40 o
  -8   4   4      163.87      154.35      6.43 o
  -7   4   4      158.47      140.05      5.78 o
  -6   4   4        7.43       14.12      1.73 o
  -5   4   4      130.19      125.63      3.98 o
  -4   4   4       15.08       12.11      1.10 o
  -3   4   4       18.29       26.73      1.22 o
  -2   4   4      376.64      439.84      3.86 o
  -1   4   4      121.07      117.72      1.81 o
   0   4   4        0.21        2.60      0.77 o
   1   4   4       90.89      100.71      1.87 o
   2   4   4      160.72      184.11      2.82 o
   3   4   4       10.28        9.71      1.03 o
   4   4   4     1560.75     1630.31     17.91 o
   5   4   4      108.29      112.36      2.68 o
   6   4   4       11.69       21.14      2.02 o
   7   4   4      124.35      116.23      5.70 o
   8   4   4        0.02       -0.25      2.29 o
   9   4   4        0.53        5.09      6.20 o
  -9   5   4       46.60       65.19     11.32 o
  -8   5   4       18.30       20.94      3.63 o
  -7   5   4       46.38       55.68      3.81 o
  -6   5   4       45.65       34.26      2.41 o
  -5   5   4      656.74      662.57     13.15 o
  -4   5   4       47.37       44.22      1.68 o
  -3   5   4        3.28        9.07      0.82 o
  -2   5   4       54.58       38.84      1.30 o
  -1   5   4     1172.18     1255.20      7.53 o
   0   5   4      572.86      537.46      4.37 o
   1   5   4      788.44      863.47      6.05 o
   2   5   4      343.72      392.20      4.54 o
   3   5   4      220.73      245.39      3.82 o
   4   5   4      357.77      339.25      5.36 o
   5   5   4      515.12      484.63      7.09 o
   6   5   4       30.23       30.78      2.16 o
   7   5   4        0.02        2.01      2.16 o
   8   5   4        7.48        7.65      2.57 o
   9   5   4       34.75       64.00     11.50 o
  -9   6   4      122.10      123.57     14.64 o
  -8   6   4      136.74      143.02      9.11 o
  -7   6   4       69.90       60.42      3.91 o
  -6   6   4      352.24      310.42      6.47 o
  -5   6   4      241.46      237.23      4.95 o
  -4   6   4        4.50        3.89      0.93 o
  -3   6   4       16.36       14.25      0.91 o
  -2   6   4      708.40      743.85      5.74 o
  -1   6   4       57.79       58.28      1.34 o
   0   6   4        1.43        3.29      0.90 o
   1   6   4      467.02      477.35      4.05 o
   2   6   4     1537.15     1599.42     10.20 o
   3   6   4       18.58       17.39      1.16 o
   4   6   4       63.45       56.54      2.41 o
   5   6   4        1.15        0.13      0.70 o
   6   6   4       14.70       11.23      2.13 o
   7   6   4        3.57        2.16      3.03 o
   8   6   4       10.03       13.27      3.14 o
   9   6   4       19.56       26.78      8.76 o
  -9   7   4       20.58       25.53      9.12 o
  -8   7   4       29.22       25.97      4.87 o
  -7   7   4       13.30       11.46      2.71 o
  -6   7   4      280.35      214.27      7.26 o
  -5   7   4      104.77      100.95      4.90 o
  -4   7   4        6.97        6.46      0.92 o
  -3   7   4      124.84      121.82      2.86 o
  -2   7   4      564.42      534.12      5.15 o
  -1   7   4     1220.25     1232.02      8.98 o
   0   7   4      871.44      851.65      7.55 o
   1   7   4       45.91       53.60      1.44 o
   2   7   4      108.09      136.31      2.18 o
   3   7   4      115.44       94.29      2.32 o
   4   7   4       85.89       76.76      2.52 o
   5   7   4      642.29      625.21      7.41 o
   6   7   4      553.29      512.69      8.78 o
   7   7   4       49.10       54.50      4.27 o
   8   7   4        2.17        1.59      2.69 o
   9   7   4       28.96       32.89      8.10 o
  -8   8   4       17.19       29.98      4.78 o
  -7   8   4        9.08       13.30      4.93 o
  -6   8   4       47.85       35.25      5.28 o
  -5   8   4       54.45       50.96      2.40 o
  -4   8   4      106.24      104.00      2.40 o
  -3   8   4       15.50       21.66      1.28 o
  -2   8   4      204.51      207.05      3.26 o
  -1   8   4      378.96      391.77      3.88 o
   0   8   4       72.32       80.14      1.71 o
   1   8   4       24.27       28.14      1.14 o
   2   8   4      440.63      459.66      4.59 o
   3   8   4      679.12      720.42      6.35 o
   4   8   4      322.13      322.73      5.34 o
   5   8   4        3.95        7.00      1.26 o
   6   8   4      111.45       87.13      6.59 o
   7   8   4       55.21       69.73      5.16 o
   8   8   4        3.66        2.46      3.91 o
  -8   9   4        4.95        6.46      4.96 o
  -7   9   4        0.56        0.10      4.43 o
  -6   9   4       12.16       10.28      2.73 o
  -5   9   4        0.15       -0.34      1.15 o
  -4   9   4      348.95      321.28      5.34 o
  -3   9   4        2.05        2.80      1.12 o
  -2   9   4      892.68      997.97      7.89 o
  -1   9   4        9.86       11.38      0.95 o
   0   9   4      115.40      126.13      2.20 o
   1   9   4      444.74      442.97      4.37 o
   2   9   4        0.85       -0.06      0.80 o
   3   9   4      275.03      290.02      3.87 o
   4   9   4      296.29      304.83      4.83 o
   5   9   4        3.89        4.72      1.20 o
   6   9   4       77.34       68.08      3.15 o
   7   9   4       40.03       37.13      3.67 o
   8   9   4       26.33       14.15      4.96 o
  -8  10   4        0.10        0.88      3.84 o
  -7  10   4        1.63        7.51      3.12 o
  -6  10   4       42.07       33.75      3.73 o
  -5  10   4       11.06        7.93      1.86 o
  -4  10   4      359.23      346.69      5.69 o
  -3  10   4      102.21       99.20      2.82 o
  -2  10   4       26.69       25.03      1.32 o
  -1  10   4        0.01       -0.08      0.73 o
   0  10   4        7.62        5.71      0.75 o
   1  10   4     1541.77     1546.51     12.95 o
   2  10   4       65.31       69.40      1.87 o
   3  10   4      443.44      451.24      5.13 o
   4  10   4      119.75      111.32      2.87 o
   5  10   4      393.34      383.52      6.79 o
   6  10   4      139.29      133.33      5.91 o
   7  10   4       57.32       58.45      4.51 o
   8  10   4        3.14        9.29      3.00 o
  -8  11   4       20.27       21.73      4.34 o
  -7  11   4       41.09       44.81      4.96 o
  -6  11   4       31.08       35.75      3.71 o
  -5  11   4       20.18       21.24      2.22 o
  -4  11   4      176.35      171.10      4.25 o
  -3  11   4      168.08      165.08      3.70 o
  -2  11   4      465.31      434.14      5.12 o
  -1  11   4      760.48      749.07      6.46 o
   0  11   4      147.25      157.01      2.55 o
   1  11   4      435.43      438.45      4.65 o
   2  11   4        4.49        2.69      0.84 o
   3  11   4      470.05      462.71      5.33 o
   4  11   4       24.75       25.10      1.58 o
   5  11   4       36.12       31.11      2.19 o
   6  11   4      225.63      199.03      6.09 o
   7  11   4       26.19       16.51      2.63 o
   8  11   4       70.75       77.02      7.01 o
  -8  12   4        0.41        2.96      7.45 o
  -7  12   4        3.03       -0.49      3.16 o
  -6  12   4        5.81        9.78      2.65 o
  -5  12   4       30.34       23.99      2.64 o
  -4  12   4       31.74       30.51      2.08 o
  -3  12   4      295.09      286.92      5.20 o
  -2  12   4      155.13      165.62      3.20 o
  -1  12   4       10.02       11.92      0.90 o
   0  12   4        6.44        9.39      0.83 o
   1  12   4      105.91      125.41      2.56 o
   2  12   4     1063.74     1120.11      8.93 o
   3  12   4      260.04      245.66      3.60 o
   4  12   4      550.66      539.60      7.09 o
   5  12   4       48.69       49.90      2.59 o
   6  12   4       21.11       19.25      2.90 o
   7  12   4       26.35       30.33      3.24 o
   8  12   4        2.38        4.56      4.30 o
  -7  13   4        6.10       -0.14      3.17 o
  -6  13   4        0.77        0.33      3.41 o
  -5  13   4        6.23        3.44      2.37 o
  -4  13   4       22.09       18.59      2.10 o
  -3  13   4        2.07        2.63      1.32 o
  -2  13   4       59.08       62.60      2.01 o
  -1  13   4      106.45      105.27      2.38 o
   0  13   4       17.28       12.71      1.10 o
   1  13   4       14.97       13.92      1.29 o
   2  13   4      738.10      765.33      7.31 o
   3  13   4      355.90      347.92      4.61 o
   4  13   4      151.67      164.68      4.04 o
   5  13   4       56.80       59.73      2.78 o
   6  13   4        1.77        2.88      2.25 o
   7  13   4       55.11       67.45      5.70 o
  -7  14   4      166.95      188.72      9.58 o
  -6  14   4       33.43       33.50      4.59 o
  -5  14   4        0.15        1.16      2.49 o
  -4  14   4       58.58       48.38      3.29 o
  -3  14   4       10.34        9.16      1.32 o
  -2  14   4      246.32      236.24      3.98 o
  -1  14   4      247.63      246.86      3.51 o
   0  14   4      193.55      164.71      3.13 o
   1  14   4       80.01       67.20      2.63 o
   2  14   4      130.75      138.22      2.84 o
   3  14   4        1.62        4.29      1.02 o
   4  14   4        8.90        7.13      1.36 o
   5  14   4      140.49      140.74      5.49 o
   6  14   4       42.40       32.14      3.76 o
   7  14   4        9.84        4.97      3.83 o
  -7  15   4       30.92       32.17      8.32 o
  -6  15   4        0.00        2.94      4.00 o
  -5  15   4        7.65        7.14      2.74 o
  -4  15   4      133.94      129.77      4.98 o
  -3  15   4      255.74      241.68      5.87 o
  -2  15   4       16.23       15.12      1.31 o
  -1  15   4      134.39      118.74      3.82 o
   0  15   4        0.03        1.40      1.09 o
   1  15   4       18.61       19.13      1.50 o
   2  15   4        4.63        5.30      0.89 o
   3  15   4      249.40      246.71      4.80 o
   4  15   4      119.90      131.64      3.84 o
   5  15   4       16.57       21.40      3.01 o
   6  15   4        6.48       10.99      3.22 o
  -6  16   4       10.05        5.53      4.03 o
  -5  16   4       30.01       37.43      5.49 o
  -4  16   4      324.06      307.49     12.45 o
  -3  16   4      292.10      292.27     10.25 o
  -2  16   4        4.45        6.24      1.89 o
  -1  16   4      195.56      197.07      5.44 o
   0  16   4        8.63       11.73      1.88 o
   1  16   4        0.60        1.23      1.34 o
   2  16   4      127.17      132.62      4.81 o
   3  16   4       15.62       16.17      1.96 o
   4  16   4       29.66       37.52      3.73 o
   5  16   4       35.77       32.12      4.55 o
   6  16   4        5.37       11.42      5.13 o
  -6  17   4        0.16       -9.92      9.92 o
  -5  17   4        6.19        2.50      5.29 o
  -4  17   4      135.57      120.11      7.24 o
  -3  17   4        7.29       10.23      2.60 o
  -2  17   4      411.85      404.85      9.97 o
  -1  17   4       16.89       15.95      3.09 o
   0  17   4       55.26       50.90      3.68 o
   1  17   4        2.74        4.72      1.69 o
   2  17   4        5.00        4.26      3.35 o
   3  17   4        2.86        1.20      2.29 o
   4  17   4       24.41       30.91      4.49 o
   5  17   4        1.15       -4.19      4.19 o
  -5  18   4        7.06        9.96      4.15 o
  -4  18   4        0.00        5.55      3.10 o
  -3  18   4        4.63        2.53      2.74 o
  -2  18   4        3.02        1.34      2.54 o
  -1  18   4       56.65       57.30      4.08 o
   0  18   4      126.90      119.77      5.44 o
   1  18   4        7.72        8.86      2.33 o
   2  18   4        6.17        6.99      2.63 o
   3  18   4        4.74        6.48      2.42 o
   4  18   4       20.06       23.42      4.07 o
   5  18   4       13.25       19.43      7.37 o
  -5  19   4       13.60       14.55      7.50 o
  -4  19   4      139.15      121.17      8.91 o
  -3  19   4       22.14       23.20      3.61 o
  -2  19   4       19.74       18.60      3.46 o
  -1  19   4       63.55       66.64      4.44 o
   0  19   4        0.13        4.18      2.60 o
   1  19   4      108.60      114.24      5.31 o
   2  19   4       31.59       38.09      6.32 o
   3  19   4       55.20       60.88      5.55 o
   4  19   4       10.86        9.82      6.31 o
   5  19   4       46.32       48.25     10.13 o
  -4  20   4        0.59       10.95      7.26 o
  -3  20   4        0.12       -5.35      5.35 o
  -2  20   4       17.51       14.40      3.51 o
  -1  20   4        1.40        4.04      2.71 o
   0  20   4       43.30       49.43      4.37 o
   1  20   4       10.35        4.91      2.84 o
   2  20   4        5.13        1.41      3.30 o
  -2  21   4        1.97       -4.33      4.86 o
  -1  21   4       62.62       82.31      8.17 o
   0  21   4        0.48       -0.19      7.48 o
   1  21   4       70.21       71.64     11.02 o
  -1  22   4        0.00       -6.76      6.76 o
   0  22   4       41.85       50.85     10.04 o
   1  22   4       75.33       67.73     10.75 o
  -9   0   5      162.24      121.00     80.40 o
  -7   0   5      263.22      239.83     12.63 o
  -5   0   5        5.19        7.12      1.65 o
  -3   0   5      492.13      550.89      9.43 o
  -1   0   5     2724.36     2817.38     23.92 o
   1   0   5     4518.40     4911.82     55.72 o
   3   0   5       85.77       77.43      2.64 o
   5   0   5      405.57      410.34     11.02 o
   7   0   5      488.99      502.86     14.06 o
  -9   1   5       27.87       34.34      5.92 o
  -8   1   5        0.17        1.01      2.75 o
  -7   1   5      270.23      261.68      9.34 o
  -6   1   5       40.42       39.15      2.23 o
  -5   1   5        0.90        1.04      1.16 o
  -4   1   5      120.86      135.73      2.58 o
  -3   1   5      114.97      124.58      2.10 o
  -2   1   5       58.73       67.35      1.96 o
  -1   1   5        0.67        1.52      0.91 o
   0   1   5      279.12      285.21      3.43 o
   1   1   5       63.53       84.27      2.05 o
   2   1   5       50.41       45.78      1.37 o
   3   1   5     1455.38     1480.86     14.23 o
   4   1   5        3.40        0.49      1.05 o
   5   1   5       89.52       93.62      4.12 o
   6   1   5     1651.46     1578.58     17.67 o
   7   1   5       12.29       11.68      2.00 o
   8   1   5       46.13       38.76      4.71 o
  -9   2   5        9.96       17.46      4.03 o
  -8   2   5       58.39       55.75      4.26 o
  -7   2   5      130.60      123.46      6.43 o
  -6   2   5      303.70      289.30      5.45 o
  -5   2   5      135.66      132.76      3.39 o
  -4   2   5      491.02      490.75      5.77 o
  -3   2   5     1685.89     1761.73     10.80 o
  -2   2   5      116.63      130.28      3.57 o
  -1   2   5      641.86      691.24      6.78 o
   0   2   5       28.39       26.21      1.31 o
   1   2   5      910.31     1018.36      7.98 o
   2   2   5        5.91        1.66      0.90 o
   3   2   5       25.34       27.56      1.48 o
   4   2   5      147.48      127.12      3.02 o
   5   2   5      170.60      162.13      4.55 o
   6   2   5       50.48       56.70      2.17 o
   7   2   5      161.62      189.13      6.11 o
   8   2   5       22.85       23.54      4.00 o
  -9   3   5        2.27       -6.44      6.44 o
  -8   3   5        2.53        3.99      2.43 o
  -7   3   5        1.22        5.52      2.70 o
  -6   3   5      665.69      623.92     10.75 o
  -5   3   5      166.60      162.69      4.18 o
  -4   3   5       63.27       81.57      2.65 o
  -3   3   5       11.87        9.15      0.85 o
  -2   3   5      154.97      201.29      3.16 o
  -1   3   5      311.41      335.11      3.32 o
   0   3   5      115.32      129.26      3.03 o
   1   3   5      270.79      274.74      3.67 o
   2   3   5      255.97      259.38      3.58 o
   3   3   5      544.14      619.73      6.64 o
   4   3   5      215.01      211.06      4.66 o
   5   3   5      248.18      223.04      4.82 o
   6   3   5      102.52      102.78      3.13 o
   7   3   5        0.00        2.85      2.48 o
   8   3   5       52.43       55.24      5.84 o
   9   3   5       22.74       25.75      8.87 o
  -9   4   5        0.35        4.54      6.82 o
  -8   4   5       60.73       60.74      4.45 o
  -7   4   5       20.88       21.86      2.91 o
  -6   4   5       11.96       16.99      2.27 o
  -5   4   5     1179.22     1112.10     12.10 o
  -4   4   5       40.51       48.53      1.87 o
  -3   4   5       15.13       11.07      0.88 o
  -2   4   5      115.67      111.41      1.95 o
  -1   4   5      382.99      396.16      3.98 o
   0   4   5     3025.87     3058.32     23.43 o
   1   4   5       36.48       27.28      1.23 o
   2   4   5     1690.87     1793.63     18.75 o
   3   4   5      233.45      259.70      4.10 o
   4   4   5      127.01      147.81      3.33 o
   5   4   5      218.86      221.91      4.86 o
   6   4   5       60.30       43.86      3.45 o
   7   4   5        2.47        5.76      2.71 o
   8   4   5        9.37       10.68      3.40 o
   9   4   5       20.35       21.61      8.15 o
  -9   5   5       31.08       46.19      9.80 o
  -8   5   5       19.81       23.70      3.53 o
  -7   5   5       46.09       46.26      3.66 o
  -6   5   5      328.60      314.04      6.97 o
  -5   5   5        6.66        8.09      1.56 o
  -4   5   5       68.81       57.45      2.01 o
  -3   5   5       63.53       76.19      1.69 o
  -2   5   5       69.46       81.27      1.79 o
  -1   5   5      142.15      144.78      2.25 o
   0   5   5      615.01      649.79      5.11 o
   1   5   5       68.65       76.17      1.82 o
   2   5   5        4.03        6.49      0.88 o
   3   5   5        0.24        3.16      0.90 o
   4   5   5       24.47       23.86      1.50 o
   5   5   5        0.07        2.74      1.71 o
   6   5   5       38.81       30.14      3.61 o
   7   5   5      131.00      127.59      6.15 o
   8   5   5        1.50        1.08      2.56 o
   9   5   5       50.51       64.08     11.12 o
  -8   6   5       95.27      119.85      8.49 o
  -7   6   5      111.05      104.93      5.06 o
  -6   6   5        6.90        6.65      1.67 o
  -5   6   5       24.05       18.72      1.63 o
  -4   6   5      140.03      137.34      2.70 o
  -3   6   5      186.08      202.69      2.80 o
  -2   6   5     1553.25     1613.75     10.20 o
  -1   6   5       13.07        9.77      0.84 o
   0   6   5     1281.49     1253.71      8.01 o
   1   6   5      121.12      129.16      2.30 o
   2   6   5      266.91      249.26      3.56 o
   3   6   5       20.40       17.33      1.34 o
   4   6   5       79.73       89.28      3.48 o
   5   6   5       79.13       86.69      3.96 o
   6   6   5      433.44      428.69     10.34 o
   7   6   5        5.09        1.48      3.44 o
   8   6   5       11.44       15.95      3.32 o
   9   6   5       40.33       51.35     10.67 o
  -8   7   5       26.63       18.63      4.34 o
  -7   7   5      112.21      108.80      7.64 o
  -6   7   5        6.19        5.26      2.05 o
  -5   7   5       40.97       33.38      1.87 o
  -4   7   5        3.72        3.40      0.91 o
  -3   7   5       50.64       62.83      1.62 o
  -2   7   5      115.80      128.73      2.29 o
  -1   7   5       48.57       60.19      1.49 o
   0   7   5        7.85       14.88      1.17 o
   1   7   5      426.39      459.18      4.49 o
   2   7   5       97.89      110.11      2.38 o
   3   7   5       26.38       28.48      1.80 o
   4   7   5        0.50        2.83      1.57 o
   5   7   5      151.36      150.66      5.18 o
   6   7   5        2.25        1.58      2.12 o
   7   7   5       52.17       65.06      5.40 o
   8   7   5        8.93        9.29      3.76 o
   9   7   5        3.80        1.25      5.59 o
  -8   8   5        9.78        8.20      3.47 o
  -7   8   5        4.20       14.70      5.02 o
  -6   8   5       24.11       21.94      2.37 o
  -5   8   5       73.69       75.15      2.48 o
  -4   8   5       27.78       24.22      1.22 o
  -3   8   5     1049.00     1030.35      9.16 o
  -2   8   5      138.03      134.58      2.75 o
  -1   8   5       45.57       61.75      1.66 o
   0   8   5      212.14      225.31      3.04 o
   1   8   5       87.86       96.98      2.06 o
   2   8   5       55.29       57.20      1.80 o
   3   8   5      133.95      134.76      2.87 o
   4   8   5       78.00       74.92      3.56 o
   5   8   5       87.56       74.12      4.22 o
   6   8   5      116.68      116.35      5.59 o
   7   8   5      102.37       85.66      6.02 o
   8   8   5        1.42        2.35      2.96 o
  -8   9   5       72.34       70.62      6.93 o
  -7   9   5        1.47       -2.02      2.74 o
  -6   9   5       21.26       17.84      2.92 o
  -5   9   5        3.84        1.82      0.95 o
  -4   9   5       90.78       75.03      2.89 o
  -3   9   5        5.85        8.20      1.04 o
  -2   9   5      326.69      335.35      4.44 o
  -1   9   5       23.48       20.84      1.07 o
   0   9   5        1.04        0.45      0.80 o
   1   9   5      567.51      603.53      5.32 o
   2   9   5      310.05      356.25      4.21 o
   3   9   5      150.74      140.72      2.60 o
   4   9   5       18.46       14.34      1.95 o
   5   9   5       76.83       74.09      4.33 o
   6   9   5       40.08       39.41      3.54 o
   7   9   5       23.93       24.80      3.62 o
   8   9   5      134.75      150.06      8.00 o
  -8  10   5        1.40        8.58     16.71 o
  -7  10   5       20.51       19.71      3.25 o
  -6  10   5      102.11      109.01      5.50 o
  -5  10   5       25.78       29.14      2.75 o
  -4  10   5      237.35      226.48      4.91 o
  -3  10   5       43.10       49.30      1.90 o
  -2  10   5      576.45      590.89      6.71 o
  -1  10   5       48.45       43.32      1.56 o
   0  10   5       36.84       42.60      1.52 o
   1  10   5      393.69      406.93      4.48 o
   2  10   5        1.44        1.39      0.93 o
   3  10   5       32.32       36.26      1.52 o
   4  10   5       63.51       57.79      2.28 o
   5  10   5      319.21      308.55      7.56 o
   6  10   5        6.33        4.75      2.35 o
   7  10   5       31.22       26.01      3.25 o
   8  10   5       60.37       61.76      5.37 o
  -8  11   5        3.11        5.87      4.45 o
  -7  11   5        6.85        1.93      2.81 o
  -6  11   5        9.21        6.21      3.23 o
  -5  11   5       86.25       65.24      3.84 o
  -4  11   5        0.01        1.04      1.53 o
  -3  11   5        7.22        6.69      0.98 o
  -2  11   5      248.85      255.81      4.28 o
  -1  11   5       10.65        9.42      0.98 o
   0  11   5       13.00       13.00      1.02 o
   1  11   5      297.88      301.12      4.20 o
   2  11   5        1.44        2.69      0.94 o
   3  11   5      163.34      159.89      3.25 o
   4  11   5        0.49        0.43      0.97 o
   5  11   5       27.22       24.05      2.59 o
   6  11   5      111.32      122.62      5.06 o
   7  11   5      184.18      167.58      7.25 o
   8  11   5       28.76       31.60      6.27 o
  -8  12   5       38.95       26.63      8.79 o
  -7  12   5        4.14       -3.57      5.07 o
  -6  12   5        0.70        7.78      3.27 o
  -5  12   5       45.69       63.04      3.83 o
  -4  12   5       52.02       63.77      3.26 o
  -3  12   5       58.39       48.13      1.85 o
  -2  12   5        2.38        1.50      1.23 o
  -1  12   5      276.95      259.36      3.77 o
   0  12   5       10.30       12.60      1.07 o
   1  12   5       28.96       30.66      1.49 o
   2  12   5      310.49      304.78      4.47 o
   3  12   5      716.26      761.40      8.55 o
   4  12   5       27.43       25.70      1.79 o
   5  12   5        0.26       -1.99      1.99 o
   6  12   5        5.12        3.60      2.45 o
   7  12   5       10.91       10.85      2.43 o
  -7  13   5        8.75        4.24      6.12 o
  -6  13   5       31.38       29.40      3.35 o
  -5  13   5        0.00       -0.53      2.34 o
  -4  13   5      104.98       97.53      4.90 o
  -3  13   5      691.55      646.91      9.66 o
  -2  13   5      168.12      162.35      3.67 o
  -1  13   5       43.47       45.42      1.72 o
   0  13   5        6.25        8.54      1.30 o
   1  13   5      294.55      301.27      4.54 o
   2  13   5        0.55        0.97      1.02 o
   3  13   5        0.37        2.33      0.97 o
   4  13   5       21.93       24.76      2.73 o
   5  13   5       36.32       30.77      2.76 o
   6  13   5       52.27       56.25      4.24 o
   7  13   5        0.32        0.99      3.56 o
  -6  14   5      110.51      114.07      5.77 o
  -5  14   5       47.94       42.59      3.42 o
  -4  14   5      173.52      181.01      5.99 o
  -3  14   5        3.19        5.06      1.73 o
  -2  14   5      152.82      162.12      4.31 o
  -1  14   5      107.86      125.04      2.86 o
   0  14   5       97.93       87.61      2.05 o
   1  14   5       67.67       64.91      2.12 o
   2  14   5       33.84       33.41      1.71 o
   3  14   5       83.14       81.77      2.58 o
   4  14   5      245.06      249.64      5.33 o
   5  14   5      210.53      205.47      7.18 o
   6  14   5       31.39       28.71      3.40 o
   7  14   5       19.34       19.14      4.98 o
  -6  15   5        7.39        1.48      6.60 o
  -5  15   5       17.43       13.41      2.50 o
  -4  15   5      162.34      154.18      5.55 o
  -3  15   5      401.29      382.55      8.20 o
  -2  15   5       28.99       27.58      2.17 o
  -1  15   5      119.80      116.97      3.23 o
   0  15   5       24.90       22.14      1.57 o
   1  15   5      250.05      244.45      5.45 o
   2  15   5       45.07       46.13      2.23 o
   3  15   5        0.09       -0.39      1.30 o
   4  15   5      219.46      213.75      5.52 o
   5  15   5        4.50        4.32      2.46 o
   6  15   5       65.12       82.64      7.01 o
  -6  16   5        0.89        3.38      7.93 o
  -5  16   5        3.06        8.77      6.12 o
  -4  16   5       40.49       54.65      5.19 o
  -3  16   5      196.00      165.39      7.87 o
  -2  16   5       37.99       32.95      2.76 o
  -1  16   5       23.12       31.67      2.64 o
   0  16   5      112.29      105.96      3.49 o
   1  16   5        1.46        2.66      1.41 o
   2  16   5      124.66      126.54      4.04 o
   3  16   5      106.45      123.37      4.49 o
   4  16   5       11.20       15.45      6.26 o
   5  16   5       27.93       17.19      3.92 o
   6  16   5       86.92       76.31     12.53 o
  -6  17   5       13.76        7.60      7.20 o
  -5  17   5       15.77        8.65      7.86 o
  -4  17   5       63.14       57.80      5.43 o
  -3  17   5       40.99       37.49      7.05 o
  -2  17   5      162.36      167.19      6.48 o
  -1  17   5      422.09      400.19      9.79 o
   0  17   5        3.68        5.17      2.96 o
   1  17   5       72.94       75.81      3.70 o
   2  17   5      100.12      110.31      4.88 o
   3  17   5       33.98       32.54      3.17 o
   4  17   5       21.99       25.47      4.17 o
   5  17   5       41.50       49.16      7.19 o
  -5  18   5      102.61      105.29      9.67 o
  -4  18   5       45.14       52.85      5.34 o
  -3  18   5        3.48        6.09      3.22 o
  -2  18   5        3.47        0.49      2.37 o
  -1  18   5       14.68       19.52      2.99 o
   0  18   5       23.89       27.27      3.03 o
   1  18   5       19.80       24.88      2.94 o
   2  18   5       17.69       17.81      2.56 o
   3  18   5       37.52       33.19      4.22 o
   4  18   5        8.07        7.16      4.06 o
   5  18   5       20.34       26.34      7.91 o
  -4  19   5       90.26      102.59      9.71 o
  -3  19   5       93.06      130.71      7.75 o
  -2  19   5        4.79        4.87      2.78 o
  -1  19   5      102.08       83.30      4.84 o
   0  19   5      121.41      140.07      6.09 o
   1  19   5       91.33       88.71      4.80 o
   2  19   5        0.39       -1.24      2.53 o
   3  19   5        5.58        4.54      8.95 o
   4  19   5        7.79        7.15      5.10 o
  -4  20   5       19.28        0.67      6.57 o
  -3  20   5        2.47       -5.28      8.24 o
  -2  20   5        3.00        0.24      3.02 o
  -1  20   5        1.27        1.30      2.46 o
   0  20   5        0.16        1.21      3.29 o
   1  20   5        5.82        3.72      3.24 o
  -2  21   5        0.11       -5.78      7.98 o
  -1  21   5       43.81       47.50      5.46 o
   0  21   5       16.58       16.41      3.90 o
   1  21   5        1.23       -1.23      5.40 o
  -8   0   6       91.16       75.08     36.10 o
  -6   0   6       31.46       35.47      3.41 o
  -4   0   6      305.89      306.49      5.74 o
  -2   0   6     3978.39     3778.60     47.33 o
   0   0   6     2514.65     2851.20     24.95 o
   2   0   6      564.05      560.74      8.07 o
   4   0   6      974.63      983.44     28.57 o
   6   0   6       83.65       62.37      7.16 o
   8   0   6       12.67        8.42      4.97 o
  -9   1   6       33.44       41.41      8.97 o
  -8   1   6        7.91       12.67      3.32 o
  -7   1   6      170.75      158.26      8.28 o
  -6   1   6       84.28       85.52      3.09 o
  -5   1   6       31.93       32.35      1.91 o
  -4   1   6        0.02       -0.47      0.85 o
  -3   1   6      109.34      130.01      3.00 o
  -2   1   6      260.93      297.39      4.31 o
  -1   1   6      169.41      200.37      2.81 o
   0   1   6      294.78      273.00      4.45 o
   1   1   6     1312.70     1382.14     12.15 o
   2   1   6      452.45      543.48      6.82 o
   3   1   6      764.22      772.25      7.19 o
   4   1   6      520.31      464.42      7.74 o
   5   1   6      103.24       97.73      4.52 o
   6   1   6        0.35        0.69      1.70 o
   7   1   6       22.87       17.17      3.41 o
   8   1   6        3.77        2.83      3.27 o
  -9   2   6       13.95       16.26      7.51 o
  -8   2   6       43.92       48.85      4.68 o
  -7   2   6        0.26        1.04      2.10 o
  -6   2   6        0.57       -0.35      1.55 o
  -5   2   6       32.12       31.44      1.87 o
  -4   2   6       55.50       60.80      1.73 o
  -3   2   6      643.54      665.11      7.06 o
  -2   2   6        0.31        0.72      1.00 o
  -1   2   6      559.46      554.21      5.61 o
   0   2   6      117.23      127.69      2.58 o
   1   2   6     1747.74     1772.99     12.39 o
   2   2   6        3.08        2.36      0.93 o
   3   2   6      570.96      590.28      6.74 o
   4   2   6      554.20      535.14      8.60 o
   5   2   6      140.16      126.54      4.93 o
   6   2   6        8.11        8.84      2.81 o
   7   2   6        0.15       -0.82      2.95 o
   8   2   6        1.25       -2.49      3.12 o
  -9   3   6       18.01       35.47      8.79 o
  -8   3   6       16.59       18.68      3.05 o
  -7   3   6      102.57      112.96      5.73 o
  -6   3   6      410.79      388.94      8.60 o
  -5   3   6      165.37      153.35      4.37 o
  -4   3   6        2.54        4.21      0.98 o
  -3   3   6      176.41      195.47      2.78 o
  -2   3   6       51.02       53.63      1.82 o
  -1   3   6       29.13       34.05      1.25 o
   0   3   6     1945.49     2026.74     12.97 o
   1   3   6     1657.26     1675.06     11.90 o
   2   3   6      344.05      341.78      3.95 o
   3   3   6        3.58        2.45      1.02 o
   4   3   6      315.16      328.34      6.55 o
   5   3   6        1.47       -0.70      1.18 o
   6   3   6      153.78      137.82      5.08 o
   7   3   6        0.08       -1.68      2.92 o
   8   3   6      128.89      137.33      7.93 o
  -9   4   6        3.79        8.56      6.51 o
  -8   4   6       41.41       36.04      4.50 o
  -7   4   6        8.66        7.53      2.48 o
  -6   4   6      185.00      214.75      6.28 o
  -5   4   6       31.52       27.29      1.95 o
  -4   4   6       31.30       28.37      1.57 o
  -3   4   6       51.29       49.47      1.43 o
  -2   4   6     1562.35     1593.72     10.91 o
  -1   4   6       25.25       33.90      1.31 o
   0   4   6     1417.37     1538.98     11.61 o
   1   4   6       25.08       23.19      1.25 o
   2   4   6      528.51      547.61      5.94 o
   3   4   6      236.27      252.77      4.27 o
   4   4   6       69.85       63.80      2.95 o
   5   4   6        3.88        2.06      1.12 o
   6   4   6       66.87       63.16      3.17 o
   7   4   6       19.53       12.21      3.79 o
   8   4   6        4.14        3.33      2.58 o
  -8   5   6      150.12      161.19      8.02 o
  -7   5   6        4.45        2.19      2.58 o
  -6   5   6      208.32      200.41      5.98 o
  -5   5   6        0.67       -1.00      1.18 o
  -4   5   6      198.61      192.14      3.71 o
  -3   5   6      286.96      294.76      3.47 o
  -2   5   6       11.24       16.85      1.14 o
  -1   5   6      191.50      170.53      2.59 o
   0   5   6      311.49      307.56      3.51 o
   1   5   6     1857.22     2056.37     13.20 o
   2   5   6      177.50      170.98      3.20 o
   3   5   6       76.74       70.37      2.17 o
   4   5   6      208.83      186.98      4.84 o
   5   5   6      380.10      368.56      6.91 o
   6   5   6       58.89       45.42      4.45 o
   7   5   6        4.74        3.98      3.17 o
   8   5   6        5.44        4.84      2.82 o
  -8   6   6       53.28       68.75      7.23 o
  -7   6   6       54.39       46.15      4.74 o
  -6   6   6       23.57       23.58      2.56 o
  -5   6   6      551.12      561.98      7.42 o
  -4   6   6      635.79      619.73      7.13 o
  -3   6   6      368.95      360.91      4.27 o
  -2   6   6        0.22        1.55      0.89 o
  -1   6   6      560.67      548.43      5.04 o
   0   6   6      100.41       97.82      2.00 o
   1   6   6      158.88      156.17      2.72 o
   2   6   6      169.55      183.75      3.34 o
   3   6   6      308.12      329.56      4.63 o
   4   6   6      127.13      116.70      5.99 o
   5   6   6      224.34      236.43      7.28 o
   6   6   6      139.32      135.96      5.94 o
   7   6   6      133.34      133.91      7.43 o
   8   6   6       34.66       37.54      4.44 o
  -8   7   6       19.91       24.12      6.32 o
  -7   7   6        8.97       12.99      4.02 o
  -6   7   6        2.76        1.03      1.64 o
  -5   7   6        7.21        6.05      1.29 o
  -4   7   6       10.57        6.47      1.11 o
  -3   7   6       61.47       63.36      1.87 o
  -2   7   6        0.03        0.31      0.85 o
  -1   7   6      452.77      444.13      4.53 o
   0   7   6     1361.03     1421.52      8.80 o
   1   7   6        3.94        7.30      0.94 o
   2   7   6      382.37      383.91      4.65 o
   3   7   6        3.66        3.08      1.06 o
   4   7   6      356.99      333.85      7.06 o
   5   7   6        8.75        9.89      2.31 o
   6   7   6        5.54        3.04      2.23 o
   7   7   6       67.32       58.59      5.68 o
   8   7   6        3.97        4.56      2.99 o
  -8   8   6        6.25       14.19      5.42 o
  -7   8   6       16.32       18.17      4.47 o
  -6   8   6       65.11       73.63      4.61 o
  -5   8   6        1.50        2.11      1.46 o
  -4   8   6        3.93        6.59      1.03 o
  -3   8   6      440.24      474.15      5.15 o
  -2   8   6      741.68      739.78      7.36 o
  -1   8   6      118.48      120.56      2.31 o
   0   8   6       58.73       74.14      1.78 o
   1   8   6        4.21        5.37      0.88 o
   2   8   6       19.95       10.38      1.12 o
   3   8   6        0.00        0.78      1.00 o
   4   8   6      794.60      781.46     13.44 o
   5   8   6        0.08        0.45      2.18 o
   6   8   6       45.71       40.90      5.40 o
   7   8   6      220.34      230.06      9.63 o
   8   8   6        0.39        3.76      4.46 o
  -7   9   6       27.52       27.32      4.59 o
  -6   9   6       24.46       21.49      3.14 o
  -5   9   6      161.67      139.86      5.22 o
  -4   9   6       66.79       70.63      2.69 o
  -3   9   6      766.97      759.68      7.63 o
  -2   9   6       15.67       20.29      1.59 o
  -1   9   6       58.32       52.79      1.77 o
   0   9   6      207.35      191.17      3.37 o
   1   9   6      491.47      482.38      5.10 o
   2   9   6       11.44        9.23      1.17 o
   3   9   6        1.51        3.58      1.02 o
   4   9   6       60.13       50.64      3.57 o
   5   9   6        2.70        1.88      2.22 o
   6   9   6      287.14      265.72      8.61 o
   7   9   6       23.81       29.59      3.57 o
   8   9   6        5.39       14.23      3.93 o
  -7  10   6       16.67        9.28      3.33 o
  -6  10   6       74.48       76.51      4.87 o
  -5  10   6       42.65       32.07      2.88 o
  -4  10   6       76.31       67.30      2.77 o
  -3  10   6     2535.69     2459.46     20.05 o
  -2  10   6       71.97       72.66      2.61 o
  -1  10   6       63.59       58.55      1.91 o
   0  10   6       37.11       37.29      1.65 o
   1  10   6       43.75       45.78      1.71 o
   2  10   6       26.41       33.82      1.75 o
   3  10   6      154.46      170.29      4.71 o
   4  10   6       20.46       14.25      2.29 o
   5  10   6       34.68       31.25      2.89 o
   6  10   6       56.02       55.32      4.26 o
   7  10   6       10.53        7.30      3.53 o
   8  10   6      120.28      133.98      8.94 o
  -7  11   6       12.88       15.12      5.20 o
  -6  11   6        0.26        2.95      2.26 o
  -5  11   6       47.50       36.51      3.24 o
  -4  11   6      304.04      284.07      7.45 o
  -3  11   6      270.07      263.93      4.94 o
  -2  11   6        1.36       -0.16      1.19 o
  -1  11   6       19.67       14.70      1.16 o
   0  11   6       39.42       42.27      1.71 o
   1  11   6        1.34        2.50      0.95 o
   2  11   6       16.33       19.78      1.56 o
   3  11   6      652.58      621.17     10.27 o
   4  11   6       16.61       15.03      2.33 o
   5  11   6      159.84      153.10      5.59 o
   6  11   6        1.10        0.43      3.04 o
   7  11   6        5.16       12.11      3.87 o
  -7  12   6       64.86       77.82      8.51 o
  -6  12   6      121.37      144.23      6.49 o
  -5  12   6       54.67       55.92      3.77 o
  -4  12   6        2.64        0.71      1.85 o
  -3  12   6       86.72       88.43      3.47 o
  -2  12   6        5.34        4.25      1.55 o
  -1  12   6       30.24       31.49      1.58 o
   0  12   6        2.42        2.72      1.16 o
   1  12   6       65.08       74.28      2.42 o
   2  12   6        2.56        1.73      1.09 o
   3  12   6        5.21        2.30      1.20 o
   4  12   6       55.47       58.31      3.45 o
   5  12   6       11.91       10.70      2.29 o
   6  12   6       30.30       33.31      3.64 o
   7  12   6       32.05       24.36      3.66 o
  -7  13   6        5.51        7.49     11.64 o
  -6  13   6        1.25        1.21      2.76 o
  -5  13   6       31.44       35.09      3.18 o
  -4  13   6       18.75       17.82      2.45 o
  -3  13   6        5.39        4.73      1.73 o
  -2  13   6        7.35        3.89      1.36 o
  -1  13   6      191.82      198.16      3.94 o
   0  13   6        1.56        2.64      1.04 o
   1  13   6       15.44       16.46      1.35 o
   2  13   6        3.55        3.66      1.11 o
   3  13   6      233.42      230.70      4.54 o
   4  13   6        3.12        2.81      1.71 o
   5  13   6       43.95       48.35      3.44 o
   6  13   6        2.89        5.11      2.60 o
   7  13   6       16.60       25.30      4.42 o
  -6  14   6        3.49        9.52      7.27 o
  -5  14   6       10.85        7.25      2.23 o
  -4  14   6       33.59       31.26      2.92 o
  -3  14   6       82.12       95.92      4.31 o
  -2  14   6      424.71      445.09      8.79 o
  -1  14   6      336.20      327.72      6.48 o
   0  14   6      109.60      114.60      3.18 o
   1  14   6       80.53       72.74      2.59 o
   2  14   6      148.28      149.75      3.69 o
   3  14   6      126.46      118.09      3.70 o
   4  14   6      140.83      141.40      4.69 o
   5  14   6       87.98       98.14      5.23 o
   6  14   6       34.04       40.72      4.79 o
   7  14   6       30.75       46.99     10.76 o
  -6  15   6        0.74       -7.14      7.43 o
  -5  15   6       28.20       25.91      3.98 o
  -4  15   6        0.33        5.05      2.27 o
  -3  15   6       55.06       50.10      3.59 o
  -2  15   6       85.47       83.79      3.42 o
  -1  15   6        2.26        3.37      1.49 o
   0  15   6      662.21      653.41      8.24 o
   1  15   6       60.03       57.04      2.48 o
   2  15   6        9.75        9.03      1.39 o
   3  15   6        3.86        2.42      1.38 o
   4  15   6      102.66       95.55      4.49 o
   5  15   6        0.17       -0.12      2.52 o
   6  15   6        0.29        4.71      4.60 o
  -5  16   6        0.72        8.80      4.86 o
  -4  16   6       21.81       25.30      4.10 o
  -3  16   6        5.42       11.67      3.87 o
  -2  16   6      288.96      282.49      7.89 o
  -1  16   6       93.70       88.44      4.45 o
   0  16   6        7.21       11.84      2.09 o
   1  16   6      137.21      128.07      4.18 o
   2  16   6        6.99        7.21      1.58 o
   3  16   6       92.00      107.06      4.88 o
   4  16   6       57.79       58.31      8.26 o
   5  16   6      215.03      216.59     14.28 o
  -5  17   6        6.51       16.13     13.43 o
  -4  17   6       21.42        6.59      4.18 o
  -3  17   6       25.75       32.71      4.70 o
  -2  17   6      124.87      127.64      8.00 o
  -1  17   6       82.83      104.19      5.82 o
   0  17   6      407.76      415.77      9.88 o
   1  17   6       65.09       67.19      4.08 o
   2  17   6      130.50      128.21      5.29 o
   3  17   6       10.08        7.93      2.45 o
   4  17   6        4.85        2.51      3.73 o
   5  17   6       30.91       31.30      8.71 o
  -4  18   6      104.34      112.24     13.63 o
  -3  18   6        9.58       10.59      2.91 o
  -2  18   6      167.29      156.86     11.36 o
  -1  18   6       30.83       40.14      4.30 o
   0  18   6       93.26       87.80      4.87 o
   1  18   6       55.85       57.37      4.00 o
   2  18   6      168.60      189.83      8.82 o
   3  18   6        5.92       -0.31      3.72 o
   4  18   6       44.96       43.06      8.49 o
  -4  19   6      129.70      117.13     19.57 o
  -3  19   6        4.29       -1.48      5.49 o
  -2  19   6       18.61       15.35      3.73 o
  -1  19   6        1.52        2.59      3.78 o
   0  19   6       13.99       18.18      5.09 o
   1  19   6       94.31       96.71      5.70 o
   2  19   6      124.50      138.75      8.77 o
  -3  20   6        3.73       -8.02      8.02 o
  -2  20   6        0.96        1.29      3.62 o
  -1  20   6       15.00       19.45      3.89 o
   0  20   6       29.86       32.54      4.24 o
   1  20   6       62.54       65.39      7.82 o
  -1  21   6       46.61       52.86      7.28 o
   0  21   6        6.27       10.40      4.47 o
  -7   0   7        7.50        7.65      3.22 o
  -5   0   7       69.01       54.52      3.98 o
  -3   0   7     1742.76     1743.56     28.71 o
  -1   0   7      178.14      184.47      4.98 o
   1   0   7      185.45      183.09      5.45 o
   3   0   7      251.32      262.02      6.28 o
   5   0   7       64.42       59.26      4.74 o
   7   0   7      417.29      446.08     23.62 o
  -8   1   7        3.16        8.99      4.36 o
  -7   1   7        0.06        3.33      2.05 o
  -6   1   7       90.45       87.21      4.41 o
  -5   1   7      316.46      305.79      4.79 o
  -4   1   7      206.37      208.09      5.04 o
  -3   1   7        0.07        1.05      1.31 o
  -2   1   7      327.76      323.96      4.81 o
  -1   1   7       21.62       17.81      0.86 o
   0   1   7      121.68      143.35      2.81 o
   1   1   7      254.82      226.76      3.80 o
   2   1   7       13.70        9.55      1.26 o
   3   1   7       76.42       79.22      2.20 o
   4   1   7       40.70       44.69      2.96 o
   5   1   7      634.87      597.58     10.45 o
   6   1   7      191.68      179.17      8.22 o
   7   1   7      127.70      140.15      7.82 o
   8   1   7        5.26       -2.83      5.38 o
  -8   2   7       25.98       24.42      6.08 o
  -7   2   7        6.89        5.41      2.28 o
  -6   2   7        6.11        9.56      2.28 o
  -5   2   7      406.25      379.43      4.96 o
  -4   2   7      662.46      689.39     10.19 o
  -3   2   7      181.99      177.99      4.21 o
  -2   2   7        1.45        0.90      1.15 o
  -1   2   7      206.50      183.46      2.64 o
   0   2   7     3424.47     3525.40     21.30 o
   1   2   7     1658.31     1756.62     14.18 o
   2   2   7      642.37      642.20      6.87 o
   3   2   7        8.71        8.15      1.39 o
   4   2   7       33.47       46.73      2.51 o
   5   2   7      274.93      266.66      7.59 o
   6   2   7      222.13      210.12      8.79 o
   7   2   7      609.38      573.62     15.59 o
   8   2   7        5.45        8.29      5.12 o
  -8   3   7        1.95        5.94      4.02 o
  -7   3   7        2.14        5.63      2.43 o
  -6   3   7      205.45      188.42      6.20 o
  -5   3   7      414.23      398.18      5.26 o
  -4   3   7        0.69        1.11      1.53 o
  -3   3   7       38.76       46.75      2.45 o
  -2   3   7       18.41       30.03      1.33 o
  -1   3   7        4.25        2.91      0.71 o
   0   3   7      264.86      285.45      4.05 o
   1   3   7     2973.71     3068.67     21.64 o
   2   3   7      108.44      100.22      2.28 o
   3   3   7      106.21      109.52      3.40 o
   4   3   7      238.57      239.92      5.82 o
   5   3   7       36.09       27.72      2.35 o
   6   3   7       16.44       25.74      3.81 o
   7   3   7       31.79       29.84      4.28 o
   8   3   7       20.54       24.66      8.25 o
  -8   4   7       17.80       24.29      5.18 o
  -7   4   7        0.03       -2.29      3.14 o
  -6   4   7       21.02       25.13      2.91 o
  -5   4   7       10.24       10.41      1.25 o
  -4   4   7       15.58       17.98      1.36 o
  -3   4   7        9.95       11.64      1.87 o
  -2   4   7        1.24        1.67      0.95 o
  -1   4   7      697.12      731.08      6.64 o
   0   4   7       78.25       83.47      2.24 o
   1   4   7      616.42      598.96      6.09 o
   2   4   7      309.79      304.56      3.86 o
   3   4   7      171.03      174.14      4.54 o
   4   4   7       83.78       77.40      3.40 o
   5   4   7      568.47      517.16      9.15 o
   6   4   7       79.40       76.31      5.87 o
   7   4   7       70.97       61.69      5.49 o
   8   4   7        0.59        4.27      6.86 o
  -8   5   7       75.24       66.91      7.39 o
  -7   5   7       53.22       55.19      4.45 o
  -6   5   7        0.60        2.76      1.98 o
  -5   5   7        0.02        1.31      1.22 o
  -4   5   7      155.99      163.36      3.53 o
  -3   5   7      146.74      139.90      3.10 o
  -2   5   7        0.57        2.33      0.95 o
  -1   5   7      566.49      559.44      5.62 o
   0   5   7      145.63      134.49      2.55 o
   1   5   7       48.69       49.45      1.78 o
   2   5   7      884.14      904.69      7.71 o
   3   5   7       64.42       59.85      2.85 o
   4   5   7      260.11      242.76      5.96 o
   5   5   7       37.44       38.01      2.53 o
   6   5   7      131.25      128.67      5.86 o
   7   5   7        0.64       -2.54      3.64 o
   8   5   7       14.24       14.97      6.96 o
  -7   6   7        0.75        0.66      2.41 o
  -6   6   7        3.89        0.44      2.47 o
  -5   6   7      717.99      682.49      9.14 o
  -4   6   7      285.38      259.78      4.83 o
  -3   6   7      804.18      792.58      9.71 o
  -2   6   7        6.82        8.26      1.15 o
  -1   6   7        5.42        4.25      0.83 o
   0   6   7       56.67       60.29      1.67 o
   1   6   7       80.80       94.77      2.30 o
   2   6   7       98.12      102.00      2.36 o
   3   6   7      781.88      744.42     14.49 o
   4   6   7      774.42      796.41     11.64 o
   5   6   7       19.95       18.04      1.78 o
   6   6   7       45.50       45.97      3.83 o
   7   6   7        2.41       -2.87      2.87 o
   8   6   7       14.89        9.52      6.07 o
  -7   7   7        2.15        0.24      2.89 o
  -6   7   7        1.15        5.10      2.90 o
  -5   7   7        1.58        2.75      1.68 o
  -4   7   7      345.65      339.09      5.25 o
  -3   7   7       71.06       59.48      2.24 o
  -2   7   7      501.23      521.05      6.46 o
  -1   7   7        0.19        1.19      0.84 o
   0   7   7      106.78      114.35      2.32 o
   1   7   7       42.76       44.78      2.09 o
   2   7   7      231.30      219.71      3.49 o
   3   7   7       10.53        9.52      1.69 o
   4   7   7      142.99      124.58      4.23 o
   5   7   7        1.52       -0.65      2.10 o
   6   7   7      108.99      110.86      5.71 o
   7   7   7       82.98       82.13      6.10 o
   8   7   7       10.66       13.15      4.61 o
  -7   8   7        9.81       20.73      4.86 o
  -6   8   7        4.83        6.05      3.04 o
  -5   8   7       35.18       39.85      3.33 o
  -4   8   7      184.03      170.89      4.11 o
  -3   8   7      261.90      251.58      4.48 o
  -2   8   7      551.77      582.69      6.96 o
  -1   8   7       81.73       88.38      2.31 o
   0   8   7       47.46       47.46      1.65 o
   1   8   7      233.00      229.43      3.47 o
   2   8   7       13.68       16.41      1.42 o
   3   8   7       71.34       76.19      3.04 o
   4   8   7       26.44       23.19      2.12 o
   5   8   7      144.00      138.36      6.00 o
   6   8   7        9.06        8.97      2.79 o
   7   8   7       11.06        4.32      3.21 o
   8   8   7       14.86        9.16      4.23 o
  -7   9   7       89.82      103.00      8.17 o
  -6   9   7       31.23       36.78      4.45 o
  -5   9   7        9.44        8.65      2.28 o
  -4   9   7      144.75      145.57      3.94 o
  -3   9   7        1.10        0.69      1.26 o
  -2   9   7      188.53      182.05      3.84 o
  -1   9   7      358.25      377.71      4.86 o
   0   9   7        5.56        5.54      0.98 o
   1   9   7      616.92      611.47      6.30 o
   2   9   7        7.84        4.67      1.22 o
   3   9   7      870.60      836.56     10.16 o
   4   9   7       24.84       27.20      2.95 o
   5   9   7       26.46       22.77      3.01 o
   6   9   7       35.19       35.37      3.71 o
   7   9   7        0.43        3.45      3.36 o
   8   9   7       38.37       51.06      9.79 o
  -7  10   7       40.05       40.12      5.55 o
  -6  10   7       18.08       18.13      3.58 o
  -5  10   7        1.84        3.27      2.17 o
  -4  10   7        9.74        5.17      1.47 o
  -3  10   7       12.39       10.44      1.65 o
  -2  10   7      544.79      556.16      8.23 o
  -1  10   7       22.67       21.00      1.47 o
   0  10   7      409.74      408.91      6.29 o
   1  10   7        0.07        0.87      0.97 o
   2  10   7        0.04        0.13      1.20 o
   3  10   7      334.15      353.53      6.22 o
   4  10   7      616.38      640.98     11.49 o
   5  10   7        6.78        8.19      2.68 o
   6  10   7        0.06        1.46      3.04 o
   7  10   7       14.72       14.60      3.33 o
  -7  11   7       53.01       66.53     10.63 o
  -6  11   7        9.88       10.20      3.46 o
  -5  11   7       30.18       33.32      3.47 o
  -4  11   7        0.08        2.91      2.46 o
  -3  11   7       64.40       67.50      2.89 o
  -2  11   7        4.03        3.80      1.44 o
  -1  11   7      389.47      400.50      5.50 o
   0  11   7      298.89      296.29      4.79 o
   1  11   7      369.84      377.84      5.32 o
   2  11   7      218.18      214.83      4.11 o
   3  11   7      628.51      601.87      9.41 o
   4  11   7      321.82      297.10      8.34 o
   5  11   7      136.18      140.65      5.60 o
   6  11   7        0.13       -0.96      2.15 o
   7  11   7        3.64        2.68      2.62 o
  -7  12   7       75.10       80.78      8.48 o
  -6  12   7       17.92       26.77      4.39 o
  -5  12   7       52.83       58.42      3.85 o
  -4  12   7       62.40       80.77      4.10 o
  -3  12   7       22.64       34.78      2.48 o
  -2  12   7      117.91      127.38      3.70 o
  -1  12   7        0.31        2.76      0.91 o
   0  12   7        3.37        1.34      1.11 o
   1  12   7      741.84      720.31      7.76 o
   2  12   7        2.91        3.72      1.40 o
   3  12   7        7.61        9.40      1.60 o
   4  12   7       77.80       83.97      4.30 o
   5  12   7       29.28       25.21      2.95 o
   6  12   7        0.76       -1.53      2.60 o
   7  12   7        0.19       -3.06      3.06 o
  -6  13   7       98.64      106.02      9.12 o
  -5  13   7       27.05       24.06      4.84 o
  -4  13   7        4.56        4.61      2.42 o
  -3  13   7        2.09        2.49      2.44 o
  -2  13   7       36.78       37.37      2.60 o
  -1  13   7      482.43      460.50      7.05 o
   0  13   7      308.11      297.16      5.68 o
   1  13   7       38.33       37.95      1.96 o
   2  13   7       41.08       44.67      2.63 o
   3  13   7      313.88      299.25      6.71 o
   4  13   7      520.87      490.53     10.19 o
   5  13   7      207.02      213.99      6.93 o
   6  13   7        3.30        1.48      2.60 o
  -6  14   7       54.17       57.93     10.27 o
  -5  14   7        0.60        1.54      3.53 o
  -4  14   7       47.79       49.05      3.76 o
  -3  14   7      150.86      160.28      5.69 o
  -2  14   7      115.69      119.30      4.80 o
  -1  14   7      275.39      283.55      6.66 o
   0  14   7        2.47        2.39      1.42 o
   1  14   7       10.65       15.45      1.82 o
   2  14   7       69.33       64.10      3.07 o
   3  14   7       12.81       14.14      2.16 o
   4  14   7      115.50      127.44      4.86 o
   5  14   7      132.22      128.88      6.23 o
   6  14   7       68.70       58.43      5.62 o
  -5  15   7        3.78       -0.83      6.00 o
  -4  15   7        0.40        2.41      5.21 o
  -3  15   7       89.99       94.04      6.27 o
  -2  15   7        6.62        7.06      2.09 o
  -1  15   7      157.99      158.61      5.37 o
   0  15   7       43.65       37.83      2.65 o
   1  15   7       94.75       99.08      3.60 o
   2  15   7       68.68       60.40      3.53 o
   3  15   7       52.28       56.42      3.82 o
   4  15   7        0.70       -0.90      2.03 o
   5  15   7       80.33       82.35      5.71 o
   6  15   7       55.30       36.20      9.08 o
  -5  16   7       45.02       40.90      9.56 o
  -4  16   7        8.41       17.27      3.96 o
  -3  16   7        4.89       18.06      3.74 o
  -2  16   7       13.87       15.03      2.56 o
  -1  16   7       53.57       58.98      3.88 o
   0  16   7       15.52        9.25      2.58 o
   1  16   7        2.63        2.43      2.42 o
   2  16   7      176.55      172.03      6.11 o
   3  16   7        0.70       -1.94      2.57 o
   4  16   7       70.14       75.19      5.50 o
   5  16   7      177.02      170.38      9.56 o
  -4  17   7       44.25       36.02      9.04 o
  -3  17   7       11.52       12.63      4.18 o
  -2  17   7       20.15       17.33      3.11 o
  -1  17   7        5.80        1.84      4.95 o
   0  17   7        0.16        0.48      3.53 o
   1  17   7       11.29       14.76      3.53 o
   2  17   7       66.73       77.55      5.90 o
   3  17   7       97.36       90.11      5.36 o
   4  17   7      342.33      345.10     24.79 o
   5  17   7        0.37       -5.38      6.46 o
  -4  18   7       60.56       53.54     11.87 o
  -3  18   7       12.43       24.25      4.80 o
  -2  18   7       45.28       49.72      5.06 o
  -1  18   7        3.30        7.97      3.86 o
   0  18   7       50.67       47.49      5.35 o
   1  18   7       41.48       33.24      6.43 o
   2  18   7       12.90       20.35      4.68 o
   3  18   7        2.37       -0.88      8.08 o
  -3  19   7        7.25        8.17      8.57 o
  -2  19   7       21.40       25.66      4.99 o
  -1  19   7       46.94       35.45      4.43 o
   0  19   7       37.15       39.90      4.74 o
   1  19   7        0.71        1.82      3.64 o
   2  19   7        2.16        1.06      4.46 o
  -2  20   7        0.05        1.46      7.40 o
  -1  20   7        0.14        7.21      4.15 o
   0  20   7        3.14        3.42      4.66 o
   1  20   7        1.58       -3.51      5.26 o
  -8   0   8       92.72      112.14     14.43 o
  -6   0   8       35.97       31.18      4.35 o
  -4   0   8      339.40      339.17     11.35 o
  -2   0   8        1.82        0.94      2.12 o
   0   0   8       12.04       11.42      1.71 o
   2   0   8      233.77      226.99     12.15 o
   4   0   8     1505.77     1535.21     24.54 o
   6   0   8       15.65       13.25      4.73 o
  -8   1   8        0.00        2.41      4.26 o
  -7   1   8        9.36       15.54      2.84 o
  -6   1   8       72.34       73.82      4.26 o
  -5   1   8       41.53       45.89      3.37 o
  -4   1   8      579.12      548.59      9.45 o
  -3   1   8       66.67       79.00      3.28 o
  -2   1   8       23.76       26.73      2.11 o
  -1   1   8        0.00        0.98      0.48 o
   0   1   8       76.16       76.92      2.25 o
   1   1   8      731.17      695.55      7.80 o
   2   1   8      201.86      182.24      4.86 o
   3   1   8      318.40      313.92      5.43 o
   4   1   8       90.20       87.03      3.40 o
   5   1   8        3.05        1.81      1.64 o
   6   1   8        0.03        0.60      3.07 o
   7   1   8      310.32      314.55     15.91 o
  -8   2   8       25.42       27.09      5.69 o
  -7   2   8       23.74       29.09      5.93 o
  -6   2   8      371.46      381.47     10.39 o
  -5   2   8      816.08      816.92     13.43 o
  -4   2   8      440.55      408.84      8.04 o
  -3   2   8        0.76        1.46      1.59 o
  -2   2   8      542.06      538.01      8.19 o
  -1   2   8       95.21       96.40      2.04 o
   0   2   8       70.14       85.57      2.45 o
   1   2   8       20.62       31.31      1.82 o
   2   2   8        0.29        2.99      1.33 o
   3   2   8     1337.67     1305.40     13.63 o
   4   2   8      100.49       84.66      4.44 o
   5   2   8       45.23       43.08      2.73 o
   6   2   8        0.64        3.72      3.04 o
   7   2   8      251.78      266.50     10.87 o
  -8   3   8       72.34       74.65     13.49 o
  -7   3   8        5.33        8.78      2.80 o
  -6   3   8        0.95        4.12      2.06 o
  -5   3   8      425.28      434.17      9.49 o
  -4   3   8      345.07      328.65      7.12 o
  -3   3   8      352.18      375.44      7.36 o
  -2   3   8      531.93      564.28      9.03 o
  -1   3   8      178.08      176.73      3.15 o
   0   3   8        8.98        9.30      1.18 o
   1   3   8      417.48      422.03      6.13 o
   2   3   8      305.89      314.18      4.88 o
   3   3   8     1094.78     1036.80     12.72 o
   4   3   8      421.62      411.25      8.15 o
   5   3   8       96.63      101.18      4.14 o
   6   3   8       51.17       64.14      5.46 o
   7   3   8       71.96       78.25      6.21 o
  -8   4   8       31.31       22.19      6.93 o
  -7   4   8      101.78      111.78      6.19 o
  -6   4   8      107.41       94.17      4.74 o
  -5   4   8      272.16      292.62      7.72 o
  -4   4   8      238.47      217.12      7.18 o
  -3   4   8      347.36      371.23      7.30 o
  -2   4   8        1.07        2.51      2.28 o
  -1   4   8      203.77      211.24      3.90 o
   0   4   8      180.88      191.69      3.80 o
   1   4   8       84.38       81.28      2.61 o
   2   4   8      154.69      153.00      3.44 o
   3   4   8        0.00       -0.58      1.50 o
   4   4   8       40.65       42.83      2.85 o
   5   4   8       97.45      103.43      5.04 o
   6   4   8        0.98        2.65      3.02 o
   7   4   8      295.65      333.20     12.09 o
  -8   5   8       25.65       30.56      8.04 o
  -7   5   8        6.07        7.85      2.72 o
  -6   5   8       67.43       80.39     10.02 o
  -5   5   8      335.95      343.66      8.39 o
  -4   5   8      270.62      266.22      6.27 o
  -3   5   8      301.76      284.56      5.27 o
  -2   5   8      102.17       87.65      3.12 o
  -1   5   8        8.72        8.25      1.08 o
   0   5   8       29.27       19.32      1.23 o
   1   5   8      237.22      225.74      4.11 o
   2   5   8        4.13        3.39      0.85 o
   3   5   8       34.14       42.20      2.79 o
   4   5   8       34.60       33.63      2.62 o
   5   5   8      131.86      132.27      5.73 o
   6   5   8       21.97       14.73      3.39 o
   7   5   8       87.06       82.61      6.53 o
  -7   6   8       75.74       79.13      5.40 o
  -6   6   8      293.07      285.06      9.24 o
  -5   6   8      478.57      452.62      9.65 o
  -4   6   8        0.34        1.03      1.25 o
  -3   6   8      755.16      722.55      8.48 o
  -2   6   8       43.71       36.33      1.96 o
  -1   6   8     1076.62     1083.20     13.58 o
   0   6   8        0.79        1.18      0.94 o
   1   6   8      248.58      241.73      4.27 o
   2   6   8      517.52      522.18      6.44 o
   3   6   8       42.37       34.72      2.67 o
   4   6   8       90.27       85.11      3.85 o
   5   6   8       71.04       74.84      4.53 o
   6   6   8       11.18       16.03      2.85 o
   7   6   8        8.44       12.33      3.81 o
  -7   7   8      111.13      137.37     11.10 o
  -6   7   8       41.71       36.20      5.54 o
  -5   7   8       26.96       25.35      2.98 o
  -4   7   8       33.93       28.63      2.70 o
  -3   7   8      920.23      917.95     10.15 o
  -2   7   8        0.76       -0.34      1.27 o
  -1   7   8        4.74        3.78      1.10 o
   0   7   8      125.39      121.54      2.71 o
   1   7   8        0.96        0.14      1.12 o
   2   7   8       27.04       29.96      2.08 o
   3   7   8      243.10      239.38      6.27 o
   4   7   8      511.07      509.36      9.44 o
   5   7   8      129.05      117.62      6.22 o
   6   7   8        1.64        1.63      2.31 o
   7   7   8        9.04        3.92      3.15 o
  -7   8   8       13.26       11.59      5.37 o
  -6   8   8      179.33      188.75      8.84 o
  -5   8   8      181.88      187.84      8.95 o
  -4   8   8       13.22       12.94      1.67 o
  -3   8   8      103.62       95.56      3.07 o
  -2   8   8      194.84      194.31      5.40 o
  -1   8   8       30.72       27.65      1.65 o
   0   8   8      410.45      401.57      5.34 o
   1   8   8      149.25      149.57      3.42 o
   2   8   8       57.58       65.42      2.78 o
   3   8   8      280.86      282.95      6.52 o
   4   8   8       60.61       60.64      4.12 o
   5   8   8       16.89       14.49      2.66 o
   6   8   8       67.06       69.16      5.20 o
   7   8   8       19.71       40.27      5.64 o
  -7   9   8        0.27       -4.41      4.41 o
  -6   9   8       15.71       12.20      3.18 o
  -5   9   8       12.03       12.66      3.35 o
  -4   9   8       27.39       24.14      2.85 o
  -3   9   8      129.01      136.73      4.24 o
  -2   9   8      402.94      400.38      6.87 o
  -1   9   8      123.84      125.73      3.14 o
   0   9   8       55.52       58.47      2.21 o
   1   9   8        9.50        7.50      1.20 o
   2   9   8      141.30      131.27      4.07 o
   3   9   8       42.30       49.19      2.61 o
   4   9   8      138.99      162.28      7.24 o
   5   9   8        1.32        3.76      2.29 o
   6   9   8       13.81       11.79      2.81 o
   7   9   8        0.86        0.84      3.25 o
  -7  10   8        0.02       -3.48      5.94 o
  -6  10   8       44.66       40.31      4.92 o
  -5  10   8        1.48        1.61      2.87 o
  -4  10   8      106.36       99.48      4.26 o
  -3  10   8        1.25        5.50      1.83 o
  -2  10   8     1355.06     1367.36     14.81 o
  -1  10   8      470.86      461.40      7.47 o
   0  10   8      496.66      494.39      6.82 o
   1  10   8       58.40       57.98      2.37 o
   2  10   8       42.32       37.11      2.41 o
   3  10   8      284.32      296.25      6.04 o
   4  10   8        3.70        6.50      2.28 o
   5  10   8      297.78      298.46      8.29 o
   6  10   8        6.70        4.93      2.57 o
   7  10   8        3.22        7.14      3.91 o
  -7  11   8       94.06       99.49     13.45 o
  -6  11   8       19.92       20.31      4.93 o
  -5  11   8        0.01       -2.93      2.93 o
  -4  11   8       43.54       40.01      4.98 o
  -3  11   8       39.83       44.88      2.85 o
  -2  11   8       30.57       35.32      2.93 o
  -1  11   8       12.86       14.61      1.52 o
   0  11   8       41.28       41.85      2.26 o
   1  11   8        8.71        5.85      1.36 o
   2  11   8       47.47       48.88      2.47 o
   3  11   8      120.50      116.06      4.27 o
   4  11   8      119.70      104.56      4.86 o
   5  11   8      133.48      133.77      5.66 o
   6  11   8      122.90      124.39      5.77 o
   7  11   8       11.32       31.47      5.74 o
  -6  12   8        1.94       -1.71      3.82 o
  -5  12   8       58.65       57.22      6.17 o
  -4  12   8        4.83        6.19      2.56 o
  -3  12   8      135.73      126.99      6.38 o
  -2  12   8       54.17       58.14      3.57 o
  -1  12   8       39.40       44.00      2.31 o
   0  12   8      120.13      117.94      3.90 o
   1  12   8      312.51      311.90      6.42 o
   2  12   8      403.94      420.72      7.32 o
   3  12   8        3.56       -1.27      1.86 o
   4  12   8       62.87       64.86      4.06 o
   5  12   8        4.08        4.37      2.59 o
   6  12   8        8.42       10.93      2.77 o
  -6  13   8       55.70       75.93      8.04 o
  -5  13   8       16.23       10.76      3.25 o
  -4  13   8       22.23       25.35      3.13 o
  -3  13   8       45.15       50.60      3.48 o
  -2  13   8       54.99       53.35      4.58 o
  -1  13   8        0.80       -2.09      2.09 o
   0  13   8       74.61       67.26      3.09 o
   1  13   8       37.33       33.59      2.44 o
   2  13   8       28.91       27.92      2.31 o
   3  13   8        8.69       10.13      2.06 o
   4  13   8       16.53       20.60      2.68 o
   5  13   8       18.09       15.76      2.66 o
   6  13   8       35.46       38.84      5.12 o
  -5  14   8       20.59        6.40      8.08 o
  -4  14   8       40.51       50.96      4.22 o
  -3  14   8       44.38       50.09      3.60 o
  -2  14   8        8.94        6.54      2.28 o
  -1  14   8       15.38       16.50      2.30 o
   0  14   8       90.67       82.21      3.82 o
   1  14   8       77.05       74.65      3.35 o
   2  14   8        1.44        4.53      1.75 o
   3  14   8       30.44       34.77      2.72 o
   4  14   8        0.21        0.96      2.09 o
   5  14   8        1.46       -1.51      2.83 o
   6  14   8       23.59       37.12      8.88 o
  -4  15   8       16.80       21.11      5.88 o
  -3  15   8       18.55       29.83      3.45 o
  -2  15   8       31.26       30.92      2.98 o
  -1  15   8       12.22       16.98      2.60 o
   0  15   8      218.38      204.52      6.76 o
   1  15   8      115.80      107.87      5.08 o
   2  15   8       72.63       67.43      4.10 o
   3  15   8       22.24       17.91      2.79 o
   4  15   8       61.72       68.70      4.46 o
   5  15   8       27.03       33.93      4.31 o
  -4  16   8        2.95        6.09      6.79 o
  -3  16   8        6.24       15.09      4.37 o
  -2  16   8       59.68       62.76      5.22 o
  -1  16   8        1.64        4.91      2.40 o
   0  16   8        0.22        0.09      2.35 o
   1  16   8        0.39        1.73      2.53 o
   2  16   8        4.66        4.12      2.49 o
   3  16   8       35.65       29.74      3.54 o
   4  16   8       16.96       19.02      4.33 o
   5  16   8        3.60        9.60      7.18 o
  -3  17   8       31.47       30.90      6.13 o
  -2  17   8       12.58       15.92      3.60 o
  -1  17   8      141.64      141.59      6.82 o
   0  17   8        5.55        3.51      2.61 o
   1  17   8        5.18        3.14      3.10 o
   2  17   8       57.93       58.85      5.43 o
   3  17   8       29.69       32.50      4.42 o
  -3  18   8        0.28       18.40      8.17 o
  -2  18   8        5.72        7.82      3.81 o
  -1  18   8       66.24       60.39      6.18 o
   0  18   8       26.57       39.55      4.52 o
   1  18   8        6.16        4.05      3.99 o
   2  18   8        1.93        4.11      3.55 o
  -2  19   8        0.00       -2.31      6.68 o
  -1  19   8      215.84      217.90     12.61 o
   0  19   8       12.45       17.42      4.41 o
   1  19   8       23.19       19.40      5.78 o
  -7   0   9        6.03       15.73      4.05 o
  -5   0   9      233.10      236.11     10.35 o
  -3   0   9       68.49       83.13      6.97 o
  -1   0   9       21.05       16.13      2.33 o
   1   0   9      846.75      809.90     16.37 o
   3   0   9      203.52      201.38      9.20 o
   5   0   9        2.19        2.27      4.32 o
   7   0   9       50.51       66.96      8.53 o
  -7   1   9       28.30       27.67      3.32 o
  -6   1   9       10.66        6.76      2.46 o
  -5   1   9      278.91      281.55      7.95 o
  -4   1   9       18.87       17.14      2.61 o
  -3   1   9       66.53       69.67      3.57 o
  -2   1   9      283.15      290.43      6.72 o
  -1   1   9        0.11        2.44      1.64 o
   0   1   9      292.52      275.31      4.94 o
   1   1   9       37.32       30.35      2.72 o
   2   1   9      745.79      723.50     11.79 o
   3   1   9      181.97      166.43      4.08 o
   4   1   9       30.62       31.51      2.37 o
   5   1   9       61.71       62.76      5.34 o
   6   1   9       32.10       28.87      4.19 o
   7   1   9        2.23        1.71      3.03 o
  -8   2   9        0.06        3.16      6.65 o
  -7   2   9       73.21       78.60      5.53 o
  -6   2   9        3.40        3.75      2.72 o
  -5   2   9      142.95      135.22      6.01 o
  -4   2   9      528.21      533.02     10.65 o
  -3   2   9      736.56      740.56     11.33 o
  -2   2   9       27.81       29.12      2.56 o
  -1   2   9      224.51      209.92      3.17 o
   0   2   9        8.09        6.90      1.50 o
   1   2   9       52.93       54.47      3.24 o
   2   2   9      453.16      451.75      9.27 o
   3   2   9        1.44        1.30      1.60 o
   4   2   9        1.49        1.93      1.76 o
   5   2   9        1.10        6.78      3.35 o
   6   2   9       38.85       37.81      4.44 o
   7   2   9        0.46       -2.64      3.14 o
  -8   3   9       55.94       66.91     11.61 o
  -7   3   9        7.04        7.06      3.04 o
  -6   3   9      292.84      299.85      8.52 o
  -5   3   9       35.55       36.63      3.22 o
  -4   3   9      109.52      113.02      4.74 o
  -3   3   9      262.63      275.80      6.66 o
  -2   3   9      158.51      158.35      4.97 o
  -1   3   9      150.21      151.55      3.29 o
   0   3   9       13.22       14.70      1.57 o
   1   3   9      186.30      197.48      5.17 o
   2   3   9      460.27      456.36      9.03 o
   3   3   9      512.96      511.59      9.55 o
   4   3   9      832.81      800.75     12.41 o
   5   3   9       16.62       16.98      3.44 o
   6   3   9        0.77        3.68      3.08 o
   7   3   9       13.81       18.19      6.15 o
  -7   4   9        0.49       -0.06      3.13 o
  -6   4   9       12.15       12.64      2.87 o
  -5   4   9       13.22       11.37      2.49 o
  -4   4   9       73.80       81.59      3.89 o
  -3   4   9       56.30       59.22      3.31 o
  -2   4   9       13.90        8.72      2.12 o
  -1   4   9      466.00      471.23      6.59 o
   0   4   9      285.69      269.74      5.04 o
   1   4   9     1416.22     1420.82     13.56 o
   2   4   9      619.07      596.69      8.11 o
   3   4   9      316.70      324.51      8.80 o
   4   4   9       96.16       91.77      4.13 o
   5   4   9       43.56       50.74      3.84 o
   6   4   9        8.48        8.37      3.11 o
   7   4   9      215.55      230.79     14.83 o
  -7   5   9        1.13        0.05      4.53 o
  -6   5   9        0.03        6.65      2.87 o
  -5   5   9      254.54      267.05      7.70 o
  -4   5   9        8.48        6.45      1.93 o
  -3   5   9      115.31      106.69      4.54 o
  -2   5   9        0.12        2.47      1.47 o
  -1   5   9       69.41       73.50      2.50 o
   0   5   9      401.61      385.64      5.40 o
   1   5   9     1573.23     1501.59     13.50 o
   2   5   9       49.35       63.35      2.40 o
   3   5   9        0.49        0.58      1.69 o
   4   5   9      114.47      114.04      4.59 o
   5   5   9        0.43       -1.00      2.00 o
   6   5   9       59.08       69.83      7.85 o
   7   5   9        2.35        9.06      5.07 o
  -7   6   9      122.34       98.39     14.12 o
  -6   6   9       35.71       26.47      3.73 o
  -5   6   9      298.31      280.87      8.62 o
  -4   6   9       52.38       56.32      4.06 o
  -3   6   9       51.02       55.26      2.62 o
  -2   6   9      441.64      438.24      8.68 o
  -1   6   9       17.91       16.10      1.43 o
   0   6   9      374.36      367.01      5.32 o
   1   6   9      793.98      812.01      9.70 o
   2   6   9       10.42       11.35      1.30 o
   3   6   9       45.26       49.96      3.23 o
   4   6   9       53.39       65.12      4.21 o
   5   6   9       15.83       15.77      2.77 o
   6   6   9        0.16       -3.05      3.05 o
  -7   7   9        2.89        0.47      7.49 o
  -6   7   9      105.28      107.48      7.01 o
  -5   7   9      138.71      134.88      7.28 o
  -4   7   9       14.82       15.31      3.71 o
  -3   7   9       10.99       13.82      1.78 o
  -2   7   9     1106.34     1149.85     14.66 o
  -1   7   9     1083.83     1076.63     13.81 o
   0   7   9       95.27       98.28      2.91 o
   1   7   9      269.22      258.84      5.18 o
   2   7   9        6.11        5.93      1.12 o
   3   7   9      258.58      253.03      6.79 o
   4   7   9      346.49      335.05      9.33 o
   5   7   9      165.31      187.46      7.23 o
   6   7   9       16.22       20.71      4.21 o
  -6   8   9       24.96       31.53      6.13 o
  -5   8   9        5.04       14.10      3.25 o
  -4   8   9       41.54       40.09      3.72 o
  -3   8   9      237.07      232.31      5.27 o
  -2   8   9       38.05       39.98      2.59 o
  -1   8   9       98.40      105.13      2.96 o
   0   8   9      263.39      257.29      5.07 o
   1   8   9      192.54      192.25      4.27 o
   2   8   9      318.58      327.57      6.69 o
   3   8   9        0.06        2.33      1.95 o
   4   8   9      107.76      132.33      6.01 o
   5   8   9       31.63       29.69      3.42 o
   6   8   9      151.41      169.18      8.61 o
  -6   9   9        3.68        7.78      4.04 o
  -5   9   9        8.78       16.14      3.82 o
  -4   9   9       73.28       65.85      5.89 o
  -3   9   9       46.84       50.14      2.80 o
  -2   9   9      255.92      262.95      6.52 o
  -1   9   9        7.42        7.02      1.23 o
   0   9   9       15.87       18.05      1.55 o
   1   9   9      107.77      110.40      3.18 o
   2   9   9      214.90      213.53      5.43 o
   3   9   9       80.20       75.71      4.22 o
   4   9   9      193.84      191.04      6.58 o
   5   9   9       22.93       27.28      3.43 o
   6   9   9       18.25       24.66      4.03 o
  -6  10   9       11.68       20.27      5.61 o
  -5  10   9        1.59        0.49      3.18 o
  -4  10   9       36.79       43.04      4.58 o
  -3  10   9      158.33      159.01      5.44 o
  -2  10   9      146.53      150.30      5.13 o
  -1  10   9       29.08       29.27      1.96 o
   0  10   9       70.88       70.46      2.64 o
   1  10   9      107.07      104.50      3.91 o
   2  10   9       84.21       93.28      3.79 o
   3  10   9       18.34       18.39      2.39 o
   4  10   9      132.33      128.00      5.56 o
   5  10   9      135.79      135.41      5.90 o
   6  10   9       16.58       18.25      3.32 o
  -6  11   9      105.88      114.55     10.04 o
  -5  11   9       18.17       13.34      3.64 o
  -4  11   9        3.98        7.63      3.16 o
  -3  11   9        2.60        4.41      2.27 o
  -2  11   9      239.19      270.29      7.03 o
  -1  11   9      102.63       97.23      3.33 o
   0  11   9      256.93      253.55      6.12 o
   1  11   9       18.27       18.45      2.33 o
   2  11   9       60.45       65.84      3.33 o
   3  11   9       99.06       97.26      4.15 o
   4  11   9        2.65        2.57      2.18 o
   5  11   9        1.31        3.28      2.72 o
   6  11   9       17.37       18.89      3.55 o
  -6  12   9      118.88      140.34     10.93 o
  -5  12   9       98.93      101.41      9.14 o
  -4  12   9       11.59       10.57      3.28 o
  -3  12   9        2.22        3.78      2.40 o
  -2  12   9       14.76       10.14      2.15 o
  -1  12   9        1.69        2.75      1.81 o
   0  12   9       82.11       86.95      3.58 o
   1  12   9       24.28       30.82      2.41 o
   2  12   9        0.78        1.54      1.62 o
   3  12   9       20.25       20.08      2.73 o
   4  12   9        1.19        2.01      2.28 o
   5  12   9       99.47      125.72      5.70 o
   6  12   9       19.47       25.65      6.03 o
  -5  13   9        7.43       10.06      4.63 o
  -4  13   9        5.84        6.12      3.80 o
  -3  13   9        2.29        2.21      2.47 o
  -2  13   9       44.19       42.18      3.38 o
  -1  13   9        6.34        6.38      2.16 o
   0  13   9        2.29       -0.39      2.01 o
   1  13   9       24.57       25.66      2.31 o
   2  13   9      214.82      210.79      6.27 o
   3  13   9      110.45       91.52      4.43 o
   4  13   9        1.34       -2.43      2.43 o
   5  13   9       15.63       15.72      2.81 o
  -5  14   9        3.25       -1.38      5.55 o
  -4  14   9       45.64       54.50      6.57 o
  -3  14   9       37.73       33.46      3.46 o
  -2  14   9       22.36       24.16      2.47 o
  -1  14   9       62.48       57.70      3.67 o
   0  14   9       66.15       63.05      3.61 o
   1  14   9       45.79       49.80      3.25 o
   2  14   9        0.62        2.17      2.90 o
   3  14   9        2.68        6.11      2.20 o
   4  14   9        2.37        5.58      2.46 o
   5  14   9       27.94       22.90      3.94 o
  -3  15   9       14.60       19.51      5.34 o
  -2  15   9       24.16       23.06      3.48 o
  -1  15   9      211.79      218.07      7.27 o
   0  15   9        1.98        2.31      2.50 o
   1  15   9       25.17       26.85      3.00 o
   2  15   9        5.87        4.69      2.78 o
   3  15   9       55.47       64.14      4.69 o
   4  15   9       52.31       49.93      4.32 o
  -2  16   9        0.21        0.70      4.14 o
  -1  16   9       87.88       90.56      5.57 o
   0  16   9        0.79        0.57      2.77 o
   1  16   9        0.16        0.95      3.17 o
   2  16   9       15.53        7.43      3.35 o
   3  16   9       23.78       28.05      5.03 o
  -2  17   9      291.50      281.19     19.49 o
  -1  17   9       45.53       42.04      4.88 o
   0  17   9       23.78       26.44      3.96 o
   1  17   9        3.53        3.34      5.75 o
   2  17   9        3.41       -1.99      6.68 o
   3  17   9       58.42       41.30      8.78 o
  -1  18   9       38.75       61.67      8.51 o
   0  18   9        1.20        3.94      3.70 o
   1  18   9       26.05       17.05      4.43 o
   2  18   9        4.57       -4.74      4.74 o
  -6   0  10       18.17       19.02      4.22 o
  -4   0  10       16.12       15.74      3.89 o
  -2   0  10     3186.14     3107.89     46.43 o
   0   0  10        0.71        3.76      1.89 o
   2   0  10      364.86      389.91     11.99 o
   4   0  10      160.14      157.83     11.25 o
   6   0  10        3.10        0.81      4.22 o
  -7   1  10        8.04        7.62      4.63 o
  -6   1  10       34.60       32.46      3.53 o
  -5   1  10       11.40       10.93      2.56 o
  -4   1  10      341.22      338.17      8.79 o
  -3   1  10       35.72       37.70      3.33 o
  -2   1  10      184.64      185.63      6.33 o
  -1   1  10       25.95       22.78      2.42 o
   0   1  10       15.92       13.22      1.49 o
   1   1  10        0.62        2.10      1.83 o
   2   1  10      149.48      147.31      5.95 o
   3   1  10      132.54      124.33      3.95 o
   4   1  10        4.05        1.81      2.72 o
   5   1  10       67.84       63.78      5.36 o
   6   1  10        8.52        4.33      3.26 o
  -7   2  10       97.53      120.27     10.18 o
  -6   2  10       72.13       71.03      4.59 o
  -5   2  10      176.72      183.60      8.21 o
  -4   2  10      276.94      271.63      7.92 o
  -3   2  10       85.81       75.50      4.33 o
  -2   2  10       27.08       36.97      3.32 o
  -1   2  10      172.41      166.05      4.07 o
   0   2  10        7.01        3.94      1.36 o
   1   2  10      285.24      286.93     10.42 o
   2   2  10      148.84      122.76      5.43 o
   3   2  10      112.20      100.36      4.85 o
   4   2  10       98.75      100.78      6.34 o
   5   2  10       17.71       19.21      3.40 o
   6   2  10       59.79       63.69      5.87 o
  -7   3  10       22.19       30.97      6.12 o
  -6   3  10        1.55        1.73      2.41 o
  -5   3  10       42.54       40.42      3.63 o
  -4   3  10       39.29       44.59      3.53 o
  -3   3  10      112.57      120.39      6.33 o
  -2   3  10        2.76        3.17      2.38 o
  -1   3  10      369.57      333.48      6.45 o
   0   3  10      179.91      176.00      4.49 o
   1   3  10      108.43      119.18      4.65 o
   2   3  10        0.37        1.47      1.53 o
   3   3  10       56.81       64.79      4.08 o
   4   3  10       31.52       43.45      3.47 o
   5   3  10        3.81        0.78      2.98 o
   6   3  10       19.30       25.16      4.45 o
  -7   4  10        0.10       -3.53      3.57 o
  -6   4  10       16.31       20.08      3.48 o
  -5   4  10       13.10       17.83      3.06 o
  -4   4  10       13.57       13.06      2.45 o
  -3   4  10      219.99      218.18      6.95 o
  -2   4  10       59.75       60.12      3.73 o
  -1   4  10      208.68      188.48      4.22 o
   0   4  10      192.70      204.96      4.46 o
   1   4  10        0.47        2.29      1.47 o
   2   4  10      462.03      449.51      7.70 o
   3   4  10        1.97        0.30      2.09 o
   4   4  10       38.45       33.78      3.36 o
   5   4  10        0.95        6.92      3.10 o
   6   4  10       75.71       97.75      7.03 o
  -7   5  10        0.74        1.01      9.57 o
  -6   5  10      110.01      113.88      6.49 o
  -5   5  10      254.90      250.82      7.87 o
  -4   5  10       16.37       13.29      2.89 o
  -3   5  10        4.85        1.86      2.39 o
  -2   5  10        8.06       11.22      2.26 o
  -1   5  10       13.57        8.74      1.21 o
   0   5  10      114.31      113.24      3.17 o
   1   5  10      201.46      194.95      4.94 o
   2   5  10      321.97      329.70      8.00 o
   3   5  10       44.69       47.24      3.69 o
   4   5  10        3.49        2.34      2.16 o
   5   5  10        0.52        3.66      2.88 o
   6   5  10        2.44        2.22      3.34 o
  -6   6  10      257.73      276.00     12.74 o
  -5   6  10       40.24       49.14      5.09 o
  -4   6  10      102.63      111.14      5.69 o
  -3   6  10      110.02      126.48      5.81 o
  -2   6  10       46.38       50.46      2.84 o
  -1   6  10        9.85        6.45      1.20 o
   0   6  10       46.98       47.87      2.26 o
   1   6  10       11.40       17.19      3.15 o
   2   6  10       19.58       23.12      3.27 o
   3   6  10      113.78      106.88      5.40 o
   4   6  10        2.70        5.80      2.34 o
   5   6  10        0.15        2.61      3.02 o
   6   6  10        0.85        2.61      3.04 o
  -6   7  10        7.24        8.46      3.98 o
  -5   7  10       87.62       84.17      6.20 o
  -4   7  10       73.95       73.65      4.93 o
  -3   7  10       93.46      111.76      5.54 o
  -2   7  10        3.88        4.51      2.11 o
  -1   7  10       35.33       39.36      2.26 o
   0   7  10      234.71      231.60      4.94 o
   1   7  10      169.71      181.23      5.01 o
   2   7  10      238.26      227.72      6.36 o
   3   7  10      465.03      450.22     10.98 o
   4   7  10        3.66        1.58      2.21 o
   5   7  10       76.86       78.48      6.03 o
   6   7  10       73.25       83.95      6.49 o
  -6   8  10       41.00       44.32      6.83 o
  -5   8  10       21.41       17.36      3.65 o
  -4   8  10        9.78       11.81      3.56 o
  -3   8  10       71.82       71.35      4.66 o
  -2   8  10       17.73       17.25      2.68 o
  -1   8  10        3.66        3.07      1.89 o
   0   8  10       12.22       18.23      1.85 o
   1   8  10      152.79      148.12      5.04 o
   2   8  10       33.29       35.16      2.92 o
   3   8  10       83.18       79.34      4.44 o
   4   8  10      426.14      411.33     10.95 o
   5   8  10      182.81      181.55      8.91 o
   6   8  10       16.42       34.80      8.57 o
  -6   9  10       99.26      118.40     15.30 o
  -5   9  10        7.59        7.37      3.73 o
  -4   9  10       29.01       31.11      4.21 o
  -3   9  10       96.68       97.42      5.27 o
  -2   9  10        2.91        8.38      2.34 o
  -1   9  10        9.51        9.78      1.76 o
   0   9  10      309.58      303.52      7.55 o
   1   9  10       40.15       38.61      2.71 o
   2   9  10      249.41      239.26      6.61 o
   3   9  10       42.13       42.50      3.79 o
   4   9  10       37.29       36.61      5.46 o
   5   9  10        1.90        3.95      3.38 o
   6   9  10       18.38       20.22      7.81 o
  -5  10  10       50.71       59.43      6.30 o
  -4  10  10       15.73       18.88      3.62 o
  -3  10  10       35.59       27.45      3.23 o
  -2  10  10       13.10       17.44      2.64 o
  -1  10  10        1.00        0.97      1.55 o
   0  10  10       97.75       96.06      4.36 o
   1  10  10      118.66      114.33      4.31 o
   2  10  10      117.31      116.47      4.37 o
   3  10  10      129.32      136.93      5.84 o
   4  10  10      160.97      168.77      6.60 o
   5  10  10       21.43       23.81      3.56 o
   6  10  10        5.09        8.00     11.40 o
  -5  11  10       20.30       19.02      5.59 o
  -4  11  10        9.51        6.34      4.12 o
  -3  11  10        0.26        1.71      2.85 o
  -2  11  10       33.88       30.41      3.29 o
  -1  11  10       33.17       38.16      2.66 o
   0  11  10      175.22      179.58      5.82 o
   1  11  10      213.30      203.94      6.02 o
   2  11  10      356.19      345.85      7.52 o
   3  11  10       98.72      100.30      5.03 o
   4  11  10      109.21      117.54      5.63 o
   5  11  10       27.08       29.78      3.86 o
  -5  12  10       26.42       24.80      5.53 o
  -4  12  10        3.20        4.86      3.70 o
  -3  12  10        4.91        3.66      3.55 o
  -2  12  10        0.33        3.50      2.39 o
  -1  12  10        6.92        5.15      2.15 o
   0  12  10        8.80        4.64      2.05 o
   1  12  10      145.64      136.88      4.99 o
   2  12  10       13.63       12.36      2.11 o
   3  12  10        0.71        1.78      2.15 o
   4  12  10        7.76       11.19      2.44 o
   5  12  10       26.59       29.39      3.86 o
  -5  13  10       72.90       78.86     11.69 o
  -4  13  10       19.18       22.54     11.47 o
  -3  13  10       95.07      112.90      6.86 o
  -2  13  10        6.80        9.86      2.28 o
  -1  13  10      176.41      173.15      6.82 o
   0  13  10       51.66       53.34      3.48 o
   1  13  10      159.48      167.53      6.20 o
   2  13  10        1.29       -0.74      2.17 o
   3  13  10       13.25       15.09      2.50 o
   4  13  10       42.38       39.22      3.38 o
   5  13  10       19.03       26.39      5.53 o
  -4  14  10        0.00       -7.72      7.72 o
  -3  14  10       78.66       73.62      9.22 o
  -2  14  10        3.74        4.03      2.86 o
  -1  14  10      127.72      142.40      7.21 o
   0  14  10      252.71      232.41      7.51 o
   1  14  10       10.89       13.44      2.67 o
   2  14  10        3.20        3.09      3.48 o
   3  14  10       47.14       46.58      4.36 o
   4  14  10        1.98        0.61      3.04 o
  -2  15  10       24.56       21.96      7.00 o
  -1  15  10       23.73       24.76      3.42 o
   0  15  10        1.61       -0.12      2.41 o
   1  15  10      137.05      125.33      6.42 o
   2  15  10      187.14      201.38      9.05 o
   3  15  10        0.40        1.56      3.40 o
  -2  16  10        2.46        6.46      7.35 o
  -1  16  10        0.05       -6.04      7.52 o
   0  16  10      123.77      136.80      8.57 o
   1  16  10        0.31       -0.25      3.98 o
   2  16  10       22.69       15.96      5.38 o
   3  16  10        0.00       -4.76      6.03 o
  -1  17  10        1.20       10.47      7.26 o
   0  17  10        0.71       -0.75      5.97 o
   1  17  10       20.37        5.05      5.16 o
   2  17  10       51.79       70.88     11.05 o
  -5   0  11        0.07        2.68      3.38 o
  -3   0  11      320.88      294.69     12.03 o
  -1   0  11      531.31      507.34     13.59 o
   1   0  11      337.62      309.97     10.36 o
   3   0  11       64.76       62.89      7.73 o
   5   0  11      355.19      408.16     19.24 o
  -6   1  11       11.52       14.07      3.77 o
  -5   1  11        0.60        2.45      2.43 o
  -4   1  11       13.41       13.35      2.91 o
  -3   1  11        5.94        8.63      2.53 o
  -2   1  11       25.98       18.64      2.97 o
  -1   1  11       85.90       89.63      4.46 o
   0   1  11      101.91      110.75      3.39 o
   1   1  11        0.72        3.52      1.85 o
   2   1  11        1.01        1.64      2.97 o
   3   1  11      179.90      165.36      8.04 o
   4   1  11      398.08      395.57     12.69 o
   5   1  11      103.20      108.75      7.23 o
  -6   2  11       25.67       25.16      5.45 o
  -5   2  11       16.72       13.09      2.80 o
  -4   2  11       87.78       93.83      5.14 o
  -3   2  11      119.83      124.57      5.69 o
  -2   2  11        6.31        6.19      2.41 o
  -1   2  11        0.29       -2.08      2.49 o
   0   2  11      153.84      156.01      3.91 o
   1   2  11       43.75       35.69      3.09 o
   2   2  11       45.37       54.06      4.78 o
   3   2  11        5.43        2.35      2.00 o
   4   2  11       11.62       12.96      3.44 o
   5   2  11        1.83       -2.83      3.05 o
  -6   3  11        0.03        1.65      6.29 o
  -5   3  11        1.23        0.59      2.59 o
  -4   3  11       11.48       14.75      2.85 o
  -3   3  11        0.94        1.45      2.19 o
  -2   3  11       35.72       38.54      3.70 o
  -1   3  11        0.11        4.16      2.30 o
   0   3  11      130.86      111.32      4.55 o
   1   3  11       80.61       80.09      4.48 o
   2   3  11       66.09       58.23      4.86 o
   3   3  11        0.91       -2.03      2.31 o
   4   3  11        2.43        6.45      3.16 o
   5   3  11        5.52        4.65      3.45 o
  -6   4  11       34.96       31.60      6.14 o
  -5   4  11       30.54       26.78      3.18 o
  -4   4  11      216.35      235.22      7.74 o
  -3   4  11      179.25      169.88      7.11 o
  -2   4  11      405.45      401.96     10.72 o
  -1   4  11      184.75      164.84      4.86 o
   0   4  11      140.45      136.74      5.61 o
   1   4  11        8.77        6.62      1.87 o
   2   4  11       10.74       20.43      2.88 o
   3   4  11        2.99        1.57      2.49 o
   4   4  11       41.09       47.14      4.86 o
   5   4  11        0.41        1.01      3.14 o
  -6   5  11       35.69       37.12      6.71 o
  -5   5  11        0.11        2.37      3.67 o
  -4   5  11       30.29       30.61      3.79 o
  -3   5  11       83.14       77.87      5.05 o
  -2   5  11      110.15      117.43      6.04 o
  -1   5  11       10.52        4.48      2.02 o
   0   5  11       85.76       68.76      3.50 o
   1   5  11      500.60      475.71     10.49 o
   2   5  11      345.96      311.94      9.12 o
   3   5  11       13.42       14.96      2.79 o
   4   5  11       15.19       14.22      5.27 o
   5   5  11       26.16       32.84      4.65 o
  -5   6  11        0.56       -0.30      3.40 o
  -4   6  11       83.14       88.93      5.42 o
  -3   6  11       13.43        8.43      2.73 o
  -2   6  11      110.54      117.39      5.92 o
  -1   6  11       10.94        9.25      1.75 o
   0   6  11        1.11        0.74      1.60 o
   1   6  11       25.72       25.36      2.95 o
   2   6  11      171.36      163.12      6.23 o
   3   6  11        2.28        3.57      2.43 o
   4   6  11        0.50        0.71      2.72 o
   5   6  11       22.29       21.94      4.10 o
  -5   7  11        9.86        3.67      3.77 o
  -4   7  11       49.02       54.62      5.00 o
  -3   7  11       68.19       82.40      5.23 o
  -2   7  11      129.64      125.07      6.32 o
  -1   7  11        8.53        7.61      1.80 o
   0   7  11        0.59       -0.41      1.76 o
   1   7  11       33.24       21.82      2.65 o
   2   7  11       70.13       68.27      5.76 o
   3   7  11       16.37       14.25      2.65 o
   4   7  11       20.78       16.11      3.37 o
   5   7  11       17.12       24.77      4.32 o
  -5   8  11      190.53      196.50     13.18 o
  -4   8  11      540.69      530.31     21.22 o
  -3   8  11        6.71        3.15      2.65 o
  -2   8  11        2.49        7.89      3.00 o
  -1   8  11      262.42      264.57      6.28 o
   0   8  11       57.13       58.83      4.84 o
   1   8  11       35.19       49.47      3.37 o
   2   8  11        9.26       13.84      2.30 o
   3   8  11       10.92       13.55      2.65 o
   4   8  11       39.72       54.34      4.32 o
   5   8  11       21.69       15.72      5.21 o
  -5   9  11       37.09       53.46     12.00 o
  -4   9  11        8.41        4.71      3.09 o
  -3   9  11       74.56       83.37      5.33 o
  -2   9  11       23.43       20.47      3.61 o
  -1   9  11        3.92        5.43      1.68 o
   0   9  11        5.32        6.73      1.91 o
   1   9  11      140.24      128.34      4.72 o
   2   9  11       27.12       32.43      2.72 o
   3   9  11       34.91       40.15      3.71 o
   4   9  11       12.95       11.45      2.67 o
   5   9  11        2.48        9.04      4.26 o
  -5  10  11       10.05       15.75     10.65 o
  -4  10  11       10.13       16.30      5.46 o
  -3  10  11        0.42       -3.05      3.20 o
  -2  10  11        3.57        1.54      3.06 o
  -1  10  11      146.52      133.91      5.88 o
   0  10  11       51.59       55.79      3.66 o
   1  10  11        6.36        5.07      2.44 o
   2  10  11       21.41       19.44      2.27 o
   3  10  11      168.64      167.71      6.65 o
   4  10  11      109.58       94.87      5.39 o
   5  10  11       13.64       11.98      3.97 o
  -4  11  11        8.79       -1.45      5.01 o
  -3  11  11        2.23        1.26      3.04 o
  -2  11  11      131.00      123.23      7.17 o
  -1  11  11        6.61        4.08      3.02 o
   0  11  11       30.82       35.64      3.50 o
   1  11  11      113.43      115.43      4.85 o
   2  11  11        2.62        2.60      1.85 o
   3  11  11       50.54       54.93      3.84 o
   4  11  11        2.34        2.05      2.76 o
   5  11  11        0.44       -4.10      4.34 o
  -4  12  11       16.78       14.81     10.56 o
  -3  12  11       15.90       19.00      4.15 o
  -2  12  11      102.87      109.74      6.01 o
  -1  12  11       40.46       35.77      4.21 o
   0  12  11       52.46       56.75      4.05 o
   1  12  11      145.62      134.60      6.09 o
   2  12  11        6.73        5.94      2.12 o
   3  12  11        0.88        3.51      2.13 o
   4  12  11        4.93       11.67      2.91 o
  -4  13  11        0.44       -8.90      8.90 o
  -3  13  11        1.75        7.14      5.03 o
  -2  13  11        0.04        2.48      2.38 o
  -1  13  11        5.21        2.81      3.11 o
   0  13  11        9.44       11.32      2.55 o
   1  13  11      143.77      150.35      6.09 o
   2  13  11      139.61      130.24      7.04 o
   3  13  11        3.02        1.37      2.95 o
   4  13  11        0.68       -2.28      9.24 o
  -2  14  11       21.33       12.89      3.94 o
  -1  14  11       22.85       18.42      4.77 o
   0  14  11       63.66       65.91      4.95 o
   1  14  11        0.25        0.30      3.22 o
   2  14  11       11.60       11.96      4.29 o
   3  14  11       21.37       27.83      4.27 o
  -2  15  11        0.05       -1.53      6.20 o
  -1  15  11       24.52       26.66      5.60 o
   0  15  11       29.09       42.68      7.84 o
   1  15  11       70.35       59.56      7.59 o
   2  15  11        4.16        7.05      4.31 o
  -1  16  11        3.33       -7.04      7.04 o
  -6   0  12        5.64        7.24      7.14 o
  -4   0  12        1.95       -2.03      3.51 o
  -2   0  12       82.46       66.03      6.54 o
   0   0  12      150.81      147.88     10.64 o
   2   0  12       18.28       19.52      5.40 o
   4   0  12        5.28        6.20      7.45 o
  -6   1  12       37.00       39.77      9.32 o
  -5   1  12        6.94       10.02      6.89 o
  -4   1  12        3.44        3.07      2.38 o
  -3   1  12       78.62       70.64      4.64 o
  -2   1  12        2.76        2.79      2.61 o
  -1   1  12      265.91      230.54      8.48 o
   0   1  12       31.84       40.96      4.00 o
   1   1  12        0.90        0.68      2.94 o
   2   1  12        8.60        6.26      3.00 o
   3   1  12       49.24       42.37      4.87 o
   4   1  12        0.83        0.43      3.24 o
  -6   2  12        1.18       17.33      7.50 o
  -5   2  12        3.99       -0.91      4.28 o
  -4   2  12        6.49        4.53      2.66 o
  -3   2  12       17.08       14.49      2.80 o
  -2   2  12        8.02        9.56      3.13 o
  -1   2  12       49.10       58.91      4.23 o
   0   2  12      202.39      203.18      7.17 o
   1   2  12      219.82      220.25      9.23 o
   2   2  12       42.88       35.39      4.47 o
   3   2  12        0.31        5.96      3.16 o
   4   2  12        7.33        4.88      3.20 o
  -6   3  12        2.32       14.57      6.69 o
  -5   3  12        1.32        1.50      3.71 o
  -4   3  12        0.35        2.50      2.45 o
  -3   3  12        1.71        2.13      2.76 o
  -2   3  12      297.63      286.41      9.50 o
  -1   3  12        3.96        5.18      3.31 o
   0   3  12       65.35       54.89      4.06 o
   1   3  12      123.05      122.51      6.34 o
   2   3  12       59.08       40.67      3.72 o
   3   3  12        5.93        7.59      3.31 o
   4   3  12       20.08       10.41      4.14 o
  -5   4  12        0.17       -6.52      6.91 o
  -4   4  12       44.30       45.47      4.30 o
  -3   4  12      250.33      246.87      9.41 o
  -2   4  12      194.88      179.26      7.60 o
  -1   4  12        0.50        0.52      2.48 o
   0   4  12       54.65       55.69      4.12 o
   1   4  12        0.14        1.33      2.70 o
   2   4  12       15.41       18.11      3.18 o
   3   4  12       55.45       51.33      5.20 o
   4   4  12       14.35       16.17      3.70 o
  -5   5  12      115.21      124.35     15.46 o
  -4   5  12       25.25       24.21      3.70 o
  -3   5  12        4.05        5.80      3.12 o
  -2   5  12        0.19       -0.47      2.67 o
  -1   5  12       11.40       11.55      2.47 o
   0   5  12      115.58      101.80      5.18 o
   1   5  12      182.83      194.88      7.33 o
   2   5  12        7.36        8.66      2.49 o
   3   5  12       20.16       13.15      3.35 o
   4   5  12       26.81       29.31      4.67 o
  -4   6  12       27.27       25.33      3.60 o
  -3   6  12       36.62       32.74      3.86 o
  -2   6  12       36.16       38.34      4.05 o
  -1   6  12        9.06        8.88      2.36 o
   0   6  12       25.74       24.34      3.33 o
   1   6  12       87.51       86.19      4.30 o
   2   6  12      120.48      108.36      5.40 o
   3   6  12       55.92       55.09      5.25 o
   4   6  12        8.92       12.10      3.56 o
  -4   7  12       23.45       24.05      4.54 o
  -3   7  12      369.29      355.20     10.71 o
  -2   7  12      213.79      247.16      8.95 o
  -1   7  12       42.65       39.37      3.31 o
   0   7  12       22.46       27.05      3.86 o
   1   7  12      197.39      171.13      6.38 o
   2   7  12      152.08      147.51      6.33 o
   3   7  12       21.19       29.31      3.30 o
   4   7  12       31.79       50.57      6.10 o
  -4   8  12        2.23       12.42      5.11 o
  -3   8  12        4.21        8.55      3.32 o
  -2   8  12      205.11      206.47      8.21 o
  -1   8  12       39.54       38.68      3.19 o
   0   8  12       20.65       23.80      3.39 o
   1   8  12        9.92       13.21      2.27 o
   2   8  12      121.07      127.89      6.89 o
   3   8  12       14.33       12.99      2.61 o
   4   8  12       34.46       24.80      4.69 o
  -4   9  12       66.93       69.39      8.33 o
  -3   9  12       79.03       83.04      7.31 o
  -2   9  12        2.31        2.73      4.58 o
  -1   9  12       35.82       41.05      5.35 o
   0   9  12       97.79      105.89      5.73 o
   1   9  12        6.64        9.27      2.10 o
   2   9  12       45.72       40.14      3.06 o
   3   9  12       50.95       52.70      4.62 o
   4   9  12       20.76       26.75      4.83 o
  -4  10  12        0.06        1.76      5.65 o
  -3  10  12        0.86        5.81      4.71 o
  -2  10  12       60.21       60.00      5.75 o
  -1  10  12       40.40       39.52      4.48 o
   0  10  12        0.30        3.38      3.08 o
   1  10  12      128.37      152.12      5.68 o
   2  10  12        8.76       10.04      2.23 o
   3  10  12        7.62        8.58      2.91 o
   4  10  12        0.75       11.05      4.33 o
  -3  11  12        2.01        8.28     10.15 o
  -2  11  12        2.80        6.66      2.82 o
  -1  11  12        0.87        5.95      3.59 o
   0  11  12        0.31       -3.38      3.38 o
   1  11  12       13.53       26.44      3.69 o
   2  11  12       15.04       11.68      2.56 o
   3  11  12        0.09       -2.72      2.72 o
   4  11  12        0.16       -2.94      5.81 o
  -3  12  12       23.79       31.27      6.42 o
  -2  12  12        0.11        0.92      2.75 o
  -1  12  12        5.19        4.96      3.31 o
   0  12  12       31.24       33.95      4.29 o
   1  12  12       22.02       29.47      4.00 o
   2  12  12       11.69        5.10      2.95 o
   3  12  12       27.04       33.06      4.13 o
  -2  13  12       28.80       36.20      6.84 o
  -1  13  12        0.42        4.85      4.73 o
   0  13  12        0.33       -1.06      3.90 o
   1  13  12        1.89       -2.78      4.35 o
   2  13  12        4.65        3.57      3.57 o
  -1  14  12       18.33       11.94      5.27 o
   0  14  12       75.13       66.87     22.22 o
   1  14  12       46.58       63.50     11.26 o
  -5   0  13      199.41      184.90     17.98 o
  -3   0  13       48.66       57.30      6.45 o
  -1   0  13       33.18       35.04      5.42 o
   1   0  13        0.00        2.62      4.24 o
   3   0  13        0.20       -1.09      7.47 o
  -5   1  13        5.78        6.44      5.35 o
  -4   1  13       26.69       29.21      6.01 o
  -3   1  13        0.00        3.30      3.35 o
  -2   1  13      107.29      101.66      6.13 o
  -1   1  13        0.20        0.43      2.44 o
   0   1  13       12.46       24.55      3.42 o
   1   1  13       12.86       11.18      3.34 o
   2   1  13       33.59       41.98      4.75 o
   3   1  13       11.02       11.78      3.40 o
  -5   2  13       43.05       42.21      9.56 o
  -4   2  13        3.55        6.49      7.92 o
  -3   2  13       30.24       26.12      3.76 o
  -2   2  13       65.06       61.17      5.05 o
  -1   2  13        3.08        4.53      3.70 o
   0   2  13       37.30       31.89      3.80 o
   1   2  13        3.67        6.22      3.04 o
   2   2  13        4.73       12.88      3.27 o
   3   2  13        0.02       -2.98      2.98 o
  -4   3  13       13.19        9.29      5.04 o
  -3   3  13        0.00       -0.06      3.24 o
  -2   3  13        0.35       -2.65      2.65 o
  -1   3  13      108.29      108.36      5.31 o
   0   3  13        7.89        8.43      2.64 o
   1   3  13       13.96       28.42      4.70 o
   2   3  13       35.88       32.78      4.33 o
   3   3  13       20.27       18.49      6.94 o
  -4   4  13      104.10      106.72      9.86 o
  -3   4  13        6.45        5.34      2.90 o
  -2   4  13       35.76       36.66      4.24 o
  -1   4  13      136.90      123.73      6.10 o
   0   4  13        4.25        3.05      2.77 o
   1   4  13      172.09      171.91      7.78 o
   2   4  13       43.16       45.97      5.32 o
   3   4  13        2.32        4.33      2.98 o
  -3   5  13        3.84        2.93      3.54 o
  -2   5  13       47.38       50.02      4.76 o
  -1   5  13       55.11       66.25      4.75 o
   0   5  13       74.12       71.28      6.25 o
   1   5  13      235.28      245.56     11.54 o
   2   5  13      211.42      224.51      9.03 o
   3   5  13       58.12       69.56      8.83 o
  -3   6  13       84.82       83.68      7.36 o
  -2   6  13      123.32      115.31      6.46 o
  -1   6  13       33.10       31.13      3.76 o
   0   6  13       70.44       90.88      5.59 o
   1   6  13       50.73       51.07      4.18 o
   2   6  13      143.88      137.01     11.15 o
   3   6  13       26.92       36.66      7.52 o
  -3   7  13      238.30      252.02     19.19 o
  -2   7  13      129.21      118.77      7.41 o
  -1   7  13       32.27       37.08      4.21 o
   0   7  13        9.52        8.97      2.77 o
   1   7  13       57.88       51.16      4.07 o
   2   7  13        5.61       11.18      3.32 o
   3   7  13       55.48       59.50      8.04 o
  -2   8  13        3.44       10.11      3.95 o
  -1   8  13        0.05       -1.94      3.92 o
   0   8  13        0.54       -2.51      2.51 o
   1   8  13       47.42       56.34      4.28 o
   2   8  13       16.97       15.07      3.45 o
   3   8  13       22.14       30.66      6.59 o
  -2   9  13       43.23       49.56      5.15 o
  -1   9  13        0.01       -1.41      5.05 o
   0   9  13       18.29       24.78      5.54 o
   1   9  13       68.84       56.80      4.70 o
   2   9  13       19.79       25.20      4.46 o
   3   9  13       79.26      100.49      9.56 o
  -2  10  13       46.13       51.53      5.89 o
  -1  10  13        0.11        1.97      3.35 o
   0  10  13       78.20       71.21      8.56 o
   1  10  13        0.12        0.57      2.98 o
   2  10  13       54.40       62.37      9.54 o
   3  10  13      106.86      112.69     14.68 o
  -2  11  13       25.76       19.65      5.36 o
  -1  11  13        1.51        3.05      8.04 o
   0  11  13        3.06        3.10      3.96 o
   1  11  13       23.53       22.67      4.51 o
   2  11  13        0.54       -3.04      4.41 o
   0  12  13        0.82        0.88      6.49 o
  -2   0  14        7.18       13.82      7.96 o
   0   0  14        0.81        1.03      3.95 o
   2   0  14      105.57       90.10     13.04 o
  -4   1  14       11.08       15.75      7.04 o
  -3   1  14       16.23       16.52      5.55 o
  -2   1  14       67.75       62.26      9.29 o
  -1   1  14       86.87       78.27      7.19 o
   0   1  14        6.52        7.58      4.41 o
   1   1  14      244.15      252.55     12.48 o
   2   1  14       33.59       42.47     10.46 o
  -3   2  14       24.25       20.43      7.98 o
  -2   2  14       14.18        5.78     11.05 o
  -1   2  14        2.10        3.14      3.26 o
   0   2  14        7.49        6.63      3.32 o
   1   2  14        0.59        3.62      3.70 o
   2   2  14       44.80       38.78      9.53 o
  -3   3  14        2.93       -6.15      7.19 o
  -2   3  14       53.14       38.99      9.29 o
  -1   3  14        4.86        8.56      3.99 o
   0   3  14        0.97        4.02      6.82 o
   1   3  14        0.56        0.11      3.28 o
   2   3  14       23.13        6.26      6.87 o
  -3   4  14        0.26        3.68      5.72 o
  -2   4  14        4.96       25.31      9.56 o
  -1   4  14       25.30       41.94      5.87 o
   0   4  14        2.57        5.38      4.02 o
   1   4  14        1.15        8.55      4.90 o
   2   4  14       22.00       30.84      9.69 o
  -3   5  14       45.17       42.76      9.07 o
  -2   5  14      160.00      157.29     16.72 o
  -1   5  14       79.07       97.05     10.02 o
   0   5  14       83.33       82.20      7.05 o
   1   5  14        6.28        3.58      5.54 o
   2   5  14      203.30      251.04     20.77 o
  -2   6  14        3.47        1.05      6.31 o
  -1   6  14       57.07       79.29     13.43 o
   0   6  14        2.35        2.72      3.54 o
   1   6  14       48.85       25.40      7.64 o
   2   6  14       18.45        9.35      6.87 o
  -2   7  14        0.62        7.16      7.52 o
   0   7  14       14.08       19.34      4.64 o
   1   7  14        1.55        1.26      5.26 o
   2   7  14        1.02        6.14      5.83 o
   0   8  14       57.57       58.46     10.46 o
   1   8  14        0.90        3.13      3.24 o
   0   9  14        4.75       -1.84      7.12 o
   0   2  15        0.56        0.58      6.86 o
   0   3  15       18.50       37.44      9.63 o
   0   4  15        5.81        6.98      6.42 o
 
